# Supplementary material for: Exploring the knowledge and attitudes of Cameroonian medical students towards global surgery: A web-based survey
Source: PLoS One. 2020 Apr 30;15(4):e0232320. doi: 10.1371/journal.pone.0232320 (PMC7192476; doi:10.1371/journal.pone.0232320)
Supplement: S1 Dataset — (XLSX) [file pone.0232320.s001.xlsx]

## Sheet: Form responses 1
Timestamp		Sex	Age range	Age	Medical Student	University	Address (Region)	South	If yes, where did you hear about it?	How would you define global surgery?	Have you ever attended a global surgery event?	If yes, where did you participate in this event?	Have you ever participated in a surgery, anesthesia or obstetrics study?	If yes, what was your role?	Which of the following have you heard or do you know about?	Which of the following Lancet Commission on Global Surgery indicators are you familiar with?	State whether the following assertions are true or false [Surgical diseases kill more people than noncommunicable diseases]	State whether the following assertions are true or false [Surgical treatments cost a lot more than medical treatments]	State whether the following assertions are true or false [Surgical pathologies are not a major public health problem in Cameroon]	State whether the following assertions are true or false [Surgical pathologies lead to handicaps and contribute to the impoverishment of our nation]	State whether the following assertions are true or false [The lack of specialist imposes the training of non-specialists and the delegation of tasks and responsibilities to these people]	State whether the following assertions are true or false [Lack of universal health coverage contributes to impoverish Cameroonians]	State whether the following assertions are true or false [Every 2 seconds, a person dies from a surgical pathology in the world]	State whether the following assertions are true or false [9 of the 13 sustainable development goals are affected by surgical pathologies]	State whether the following assertions are true or false [Ceasarized women are more likely to die if they are from Africa]	State whether the following assertions are true or false [5 billion people do not have access to quality surgical care on time]	The following should be developed in order to increase surgical, obstetric and anesthetic access and reach more Cameroonians [More funding]	The following should be developed in order to increase surgical, obstetric and anesthetic access and reach more Cameroonians [More personnel]	The following should be developed in order to increase surgical, obstetric and anesthetic access and reach more Cameroonians [Fight against corruption]	The following should be developed in order to increase surgical, obstetric and anesthetic access and reach more Cameroonians [Good governance]	The following should be developed in order to increase surgical, obstetric and anesthetic access and reach more Cameroonians [More public-private partnerships]	The following should be developed in order to increase surgical, obstetric and anesthetic access and reach more Cameroonians [More partnerships with Western countries]	The following should be developed in order to increase surgical, obstetric and anesthetic access and reach more Cameroonians [More partnerships with African countries]	The following should be developed in order to increase surgical, obstetric and anesthetic access and reach more Cameroonians [More primary health structures]	The following should be developed in order to increase surgical, obstetric and anesthetic access and reach more Cameroonians [More specialized health structures]	The following should be developed in order to increase surgical, obstetric and anesthetic access and reach more Cameroonians [Greater involvement of local populations in health decisions ]
2020-01-17 09:41:06	Agree	Male	24-27	25	Sixth year	FHS - Buea	South West	Yes	WhatsApp, Facebook, At School	A field of global health that advocate for better and affordable surgery for all.	No		No		InciSioN, Mercy Ships	Access to timely surgery, Perioperative mortality rate	FALSE	TRUE	FALSE	TRUE	TRUE	TRUE	TRUE	I don't know	TRUE	TRUE	Strongly agree	Strongly agree	Strongly agree		Strongly agree	Strongly agree	Strongly agree	Strongly agree	Strongly agree	Strongly agree
2020-02-11 16:37:55	Agree	Male	24-27	24	Sixth year	FHS - Buea	South West	Yes	WhatsApp, An acquaintance, At School	A good initiative to ensure proper surgical coverage even in poor settings	Yes		No		InciSioN, Mercy Ships	Access to timely surgery	TRUE	TRUE	FALSE	TRUE	FALSE	TRUE	TRUE	FALSE	FALSE	TRUE	Strongly agree	Strongly agree	Strongly agree	Strongly agree	Neutral	Agree	Agree	Strongly agree	Strongly agree	Neutral
2020-02-11 15:22:03	Agree	Female	24-27	24	Seventh year	UdM - ISSS	Centre	No		A kind of recommended surgery at a particular age and time for a particular pathology	No		Yes	Data collector	Mercy Ships	Access to timely surgery	TRUE	TRUE	FALSE	TRUE	TRUE	TRUE	TRUE	TRUE	FALSE	TRUE	Strongly agree	Strongly agree	Strongly agree	Strongly agree	Strongly agree	Disagree	Strongly agree	Strongly agree	Strongly agree	Strongly agree
2020-02-11 15:51:19	Agree	Male	24-27	25	Sixth year	FHS - Buea	South West	Yes	WhatsApp, At the hospital, At School	A modality that incorporates all components of surgery such as anaesthetic, peri-operative care, nursing care to ensure better surgical outcomes	Yes	In Cameroon	Yes		Global Anaesthesia, Surgery and Obstetric Collaboration (GASOC)	Access to timely surgery, Specialist surgical workforce, Perioperative mortality rate, Risk of impoverishing expenditure, Risk of catastrophic expenditure	I don't know	FALSE	I don't know	I don't know	FALSE	FALSE	I don't know	FALSE	FALSE	FALSE	Strongly agree	Strongly agree	Agree	Agree	Strongly agree	Strongly agree	Neutral	Strongly agree	Strongly agree	Agree
2020-01-17 11:17:31	Agree	Female	24-27		Seventh year	FHS - Buea	South West	Yes	Facebook, At the hospital, At School	A multidisciplinary approach to surgery involving surgeons, anesthesiologists, and public health specialists to ensure good pre, intra and post op care.	No		Yes	Respondent	Global Anaesthesia, Surgery and Obstetric Collaboration (GASOC), Mercy Ships, College of Surgeons of East, Central and Southern Africa (COSECSA)	Access to timely surgery, Perioperative mortality rate	FALSE	TRUE	FALSE	TRUE	TRUE	TRUE	TRUE	TRUE	FALSE	TRUE	Strongly agree	Strongly agree	Agree	Strongly agree	Strongly agree	Strongly agree	Agree	Strongly agree	Agree	Agree
2020-01-18 01:33:20	Agree	Male	28-31	29	Sixth year	FHS - Buea	South West	Yes	WhatsApp, Facebook, An acquaintance, At School	A Network to promote surgery in Africa and the world. It also helps to link up surgeons and surgical students in Africa and the world at large.	Yes	Online	Yes	Respondent	Lancet Commission on Global Surgery (LCoGS), InciSioN, Global Surgery Student Alliance (GSSA), G4 Alliance, Mercy Ships, Indicateurs de chirurgie globale du Lancet/Lancet global surgery indicators	Access to timely surgery, Specialist surgical workforce, Perioperative mortality rate, Risk of impoverishing expenditure, Risk of catastrophic expenditure	TRUE	TRUE	TRUE	TRUE	TRUE	TRUE	I don't know	TRUE	TRUE	TRUE	Strongly agree	Strongly agree	Strongly agree	Strongly agree	Strongly agree	Strongly agree	Strongly agree	Strongly agree	Strongly agree	Strongly agree
2020-01-14 11:34:03	Agree	Male	24-27	24	Sixth year	FHS - Buea	Littoral	Yes	Facebook	A program aimed at improving overall surgical care.	No		No		Lancet Commission on Global Surgery (LCoGS), InciSioN, Mercy Ships, Gender Equity in Global Surgery	Access to timely surgery	FALSE	TRUE	FALSE	TRUE	TRUE	TRUE	FALSE	FALSE	TRUE	TRUE	Strongly agree	Strongly agree	Agree	Strongly agree	Strongly agree	Agree	Strongly agree	Agree	Strongly agree	Agree
2020-01-30 01:42:48	Agree	Female	24-27	26	Seventh year	FHS - Bamenda	North West	No		A program where a team of surgeons surgeons go to other countries to carryiut surgical procedures.	No		No		Mercy Ships	Perioperative mortality rate	FALSE	TRUE	FALSE	TRUE	TRUE	TRUE	FALSE	TRUE	TRUE	FALSE	Strongly agree	Strongly agree	Strongly agree	Strongly agree	Agree	Agree	Agree	Neutral	Strongly agree	Neutral
2020-01-17 11:12:57	Agree	Male	24-27	27	Seventh year	FHS - Buea	South West	Yes	Twitter, WhatsApp, Facebook, At the hospital, At School	Accessibility to surgery no matter where you are	No		Yes	Collaborator, Respondent	Lancet Commission on Global Surgery (LCoGS), InciSioN, Global Surgery Student Alliance (GSSA), Mercy Ships, Gender Equity in Global Surgery, Indicateurs de chirurgie globale du Lancet/Lancet global surgery indicators	Access to timely surgery, Specialist surgical workforce, Surgical volume, Risk of impoverishing expenditure, Risk of catastrophic expenditure	FALSE	TRUE	FALSE	TRUE	TRUE	TRUE	I don't know	FALSE	TRUE	TRUE	Strongly agree	Strongly agree	Strongly agree	Strongly agree	Strongly agree	Strongly agree	Strongly agree	Strongly agree	Strongly agree	Strongly agree
2020-01-12 11:00:55	Agree	Female	20-23	23	Sixth year	FMSB	Centre	Yes	At School	Surgical procedure targeting the majority of the population	Yes	In Cameroon	Yes	Collaborator		Specialist surgical workforce	FALSE	TRUE	FALSE	FALSE	TRUE	TRUE	FALSE	FALSE	FALSE	TRUE	Strongly agree	Strongly agree	Strongly agree	Strongly agree	Strongly agree	Strongly agree	Strongly agree	Strongly agree	Strongly agree	Strongly agree
2020-01-16 02:24:15	Agree	Female	24-27	24	Sixth year	FHS - Buea	South West	Yes	Facebook, At the hospital	Affortable surgey for everyone	No		No		InciSioN, Mercy Ships	Specialist surgical workforce, Perioperative mortality rate, Risk of impoverishing expenditure, Risk of catastrophic expenditure	TRUE	TRUE	TRUE	TRUE	TRUE	TRUE	FALSE	TRUE	TRUE	TRUE	Agree	Strongly agree	Agree	Neutral	Agree	Agree	Agree	Neutral	Agree	Agree
2020-01-17 16:23:30	Agree	Male	24-27	24	Seventh year	FHS - Buea	South West	Yes	WhatsApp, An acquaintance, At the hospital, At School	An approach to standardize practice of surgery worldwide	No		Yes	Data collector	InciSioN, Mercy Ships	Perioperative mortality rate	I don't know	TRUE	FALSE	TRUE	TRUE	TRUE	I don't know	I don't know	I don't know	I don't know	Strongly agree	Strongly agree	Strongly agree	Strongly agree	Strongly agree	Strongly agree	Strongly agree	Strongly agree	Strongly agree	Strongly agree
2020-01-14 23:22:50	Agree	Female	20-23	22	Sixth year	FHS - Buea	South West	Yes	WhatsApp, Television, At School, Other	an area of study, research, practice, and advocacy that seeks to improve health outcomes and achieve health equity for all people who need surgical and anaesthesia care, with a special emphasis on underserved populations and populations in crisis. It uses collaborative, cross-sectoral, and transnational approaches and is a synthesis of population-based strategies with individual surgical and anae…	Yes	Online	Yes	Data collector	Lancet Commission on Global Surgery (LCoGS), InciSioN, Mercy Ships	Perioperative mortality rate	FALSE	FALSE	I don't know	FALSE	FALSE	FALSE	I don't know	I don't know	FALSE	FALSE	Strongly agree	Strongly agree	Strongly agree	Strongly agree	Strongly agree	Strongly agree	Strongly agree	Strongly agree	Strongly agree	Strongly agree
2020-01-14 13:22:19	Agree	Female	20-23	23	Sixth year	FHS - Buea	South West	Yes	WhatsApp	An association that aims at improving on quality and number of surgeon in Cameroon	No		No		InciSioN	Specialist surgical workforce	TRUE	TRUE	FALSE	TRUE	TRUE	TRUE	TRUE	TRUE	TRUE	TRUE	Strongly agree	Strongly agree	Strongly agree	Strongly agree	Strongly agree	Strongly agree	Strongly agree	Strongly agree	Strongly agree	Strongly agree
2020-01-15 09:35:21	Agree	Male	20-23	23	Sixth year	FHS - Buea	South West	Yes	At School	Any surgical intervention and it outcomes done in the world	No		No		College of Surgeons of East, Central and Southern Africa (COSECSA), National Surgical, Obstetrics and Anesthesia Plan (NSOAP)	Access to timely surgery, Perioperative mortality rate	FALSE	TRUE	FALSE	TRUE	TRUE	TRUE	TRUE	TRUE	TRUE	FALSE	Strongly agree	Strongly agree	Strongly agree	Strongly agree	Strongly agree	Strongly agree	Strongly agree	Strongly agree	Strongly agree	Strongly agree
2020-02-11 04:14:35	Agree	Male	24-27	25	Seventh year	FHS - Buea	South West	Yes	At School	Anything that has to do with surgery in any specialty of medicine	Yes	In Cameroon	Yes	Collaborator	InciSioN	Perioperative mortality rate	FALSE	TRUE	TRUE	TRUE	TRUE	TRUE	I don't know	I don't know	FALSE	I don't know	Strongly agree	Strongly agree	Strongly agree	Strongly agree	Strongly agree	Strongly agree	Strongly agree	Strongly agree	Strongly agree	Strongly agree
2020-01-25 07:17:24	Agree	Male	20-23	22	Sixth year	FHS - Buea	South West	Yes	An acquaintance	Availability and accessibility of surgery to every citizen of the globe	Yes	In Cameroon	No		InciSioN	Access to timely surgery	I don't know	FALSE	FALSE	I don't know	I don't know	I don't know	FALSE	I don't know	I don't know	I don't know	Strongly agree	Strongly agree	Strongly agree	Strongly agree	Strongly agree	Agree	Strongly agree	Neutral	Strongly agree	Strongly agree
2020-02-11 04:39:00	Agree	Male	20-23	23	Seventh year	FHS - Buea	South West	No		Being able to conduct a surgery from anywhere on the globe	No		No		Mercy Ships, Lifebox	Perioperative mortality rate				TRUE	TRUE	TRUE					Strongly agree	Strongly agree	Strongly agree	Strongly agree			Strongly agree	Strongly agree	Strongly agree
2020-01-12 11:40:13	Agree	Male	20-23	22	Sixth year	UdM - ISSS	Centre	No		Medical branch aiming at an interconnection between different surgery department to contribute to a better orientation and patient care	No		No			Risk of impoverishing expenditure	FALSE	TRUE	FALSE	TRUE	TRUE	TRUE	Undecided	Undecided	FALSE	Undecided	Strongly agree	Strongly agree	Neutral	Strongly agree	Agree	Neutral	Neutral	Strongly agree	Strongly agree	Neutral
2020-01-12 15:19:58	Agree	Male	24-27	27	Seventh year	UdM - ISSS	Centre	Yes	Other	It is the set of different branches of surgery in their respective practices and care in the world, a country or an organization	No		No		Mercy Ships	Perioperative mortality rate	FALSE	FALSE	FALSE	TRUE	TRUE	TRUE	TRUE	FALSE	FALSE	TRUE	Agree	Strongly agree	Strongly agree	Strongly agree	Strongly agree	Neutral	Strongly agree	Neutral	Strongly agree	Neutral
2020-01-30 01:51:13	Agree	Female	24-27	24	Seventh year	FHS - Buea	North West	Yes	Television	It is an action led by an organization that offers surgical services of several kinds for free or at reduced costs to populations in need during a defined period.	No		No		InciSioN, Mercy Ships, College of Surgeons of East, Central and Southern Africa (COSECSA)	Access to timely surgery	TRUE	TRUE		TRUE	TRUE				TRUE		Strongly agree	Strongly agree	Strongly agree	Strongly agree	Strongly agree	Strongly agree	Strongly agree
2020-01-21 17:19:04		Female	24-27	24	Seventh year	UdM - ISSS	Centre	Yes	WhatsApp, Television, At the hospital, At School	It is a major specialty which groups together numerous sub-specialties related to a possible operation as a means of treating the patient.	Yes	In Cameroon	No		None	Risk of impoverishing expenditure	I don't know	TRUE	FALSE	TRUE	TRUE	TRUE	I don't know	I don't know	TRUE	I don't know	Strongly agree	Agree	Agree	Strongly agree	Strongly agree	Agree	Agree	Strongly agree	Strongly agree	Strongly agree
2020-01-17 13:21:55	Agree	Male	20-23	23	Sixth year	FMSP	Littoral	No		Global surgery for low and middle income populations	Yes	In Cameroon	No		Mercy Ships	Access to timely surgery	TRUE	TRUE		TRUE	TRUE	TRUE	TRUE			TRUE	Strongly agree	Strongly agree	Strongly agree	Strongly agree	Strongly agree	Strongly agree	Strongly agree	Strongly agree	Strongly agree	Strongly agree
2020-01-14 12:05:34	Agree	Female	24-27	25	Seventh year	FMSB	Centre	Yes	At School	Whole human body surgery	No		No		None	Risk of catastrophic expenditure	FALSE	TRUE	FALSE	FALSE	FALSE	FALSE	FALSE	FALSE	TRUE	TRUE	Strongly agree	Strongly agree			Strongly agree	Strongly agree	Strongly agree	Strongly agree	Strongly agree
2020-02-11 04:04:44	Agree	Male	24-27	24	Sixth year	FHS - Buea	South West	Yes	An acquaintance	Surgery of global interest which aims to solve the surgical health problem encountered on a global scale	No		No		Global Surgery Student Alliance (GSSA)	Perioperative mortality rate	TRUE	TRUE	TRUE	TRUE	TRUE	TRUE	TRUE	TRUE		TRUE	Strongly agree	Strongly agree	Strongly agree	Strongly agree	Strongly agree	Strongly agree	Strongly agree	Strongly agree	Strongly agree	Strongly agree
2020-02-05 13:23:07	Agree	Male	24-27	24	Seventh year	ISTM	Centre	No		Surgery for surgical conditions taken care of by the general practitioner	No		No		ASCOVIM	Perioperative mortality rate	I don't know	TRUE	FALSE	I don't know	TRUE	TRUE	I don't know	I don't know	TRUE	I don't know	Strongly agree	Strongly agree	Agree	Strongly agree	Strongly agree	Strongly agree	Strongly agree	Agree	Strongly agree	Neutral
2020-02-05 15:20:19	Agree	Female	28-31	30	Sixth year	ISTM	Littoral	No		Whole body surgery	No		No		Global Surgery Student Alliance (GSSA), Mercy Ships	Perioperative mortality rate	TRUE	FALSE	TRUE	TRUE	TRUE	TRUE	FALSE	FALSE	TRUE	TRUE	Strongly agree	Strongly agree	Strongly agree	Strongly agree	Strongly agree		Strongly agree		Strongly agree
2020-01-13 05:27:48	Agree	Male	24-27	26	Seventh year	FMSP	Centre	No		General surgery	No		Yes	Principal investigator		Specialist surgical workforce	FALSE	Undecided	Undecided	TRUE	Undecided	Undecided	Undecided	Undecided	Undecided	Undecided	Strongly agree	Strongly agree	Neutral	Agree	Neutral	Neutral	Neutral	Neutral	Strongly agree	Neutral
2020-01-12 11:14:32	Agree	Female	20-23	23	Seventh year	UdM - ISSS	Centre	Yes	At School	General surgery	No		No		InciSioN, Operation Smile	Access to timely surgery, Specialist surgical workforce	TRUE	TRUE	FALSE	FALSE	TRUE	TRUE	TRUE	TRUE	TRUE	TRUE	Strongly agree	Strongly agree	Strongly agree	Strongly agree	Strongly agree	Agree	Strongly agree	Strongly agree	Strongly agree	Strongly agree
2020-01-11 17:17:33	Agree	Female	20-23	21	Sixth year	UdM - ISSS	Centre	No		General surgery encompassing all surgical sub-specialties	No		No		Mercy Ships	Specialist surgical workforce	TRUE	TRUE	FALSE	FALSE	TRUE	TRUE	FALSE	FALSE	TRUE	TRUE	Strongly agree	Strongly agree	Strongly agree	Strongly agree	Strongly agree	Strongly agree	Strongly agree	Strongly agree	Strongly agree	Strongly agree
2020-01-14 23:43:37	Agree	Male	20-23	22	Seventh year	FMSB	Centre	Yes	At the hospital	Surgery that affects a large number of people.	No		Yes	Respondent	Mercy Ships	Specialist surgical workforce, Risk of catastrophic expenditure	FALSE	TRUE	FALSE	TRUE	FALSE	TRUE	TRUE	TRUE	FALSE	TRUE	Strongly agree	Strongly agree	Neutral	Strongly agree	Agree	Strongly agree	Strongly agree	Strongly agree	Strongly agree	Agree
2020-02-05 12:57:35	Agree	Male	28-31	28	Seventh year	UdM - ISSS	West	Yes	Twitter	Safe surgery accessible to all who need it	No	Abroad (out of Africa)	No		InciSioN, Global Surgery Student Alliance (GSSA)	Access to timely surgery	TRUE	TRUE	TRUE	TRUE	TRUE	TRUE	TRUE	TRUE	TRUE	TRUE	Strongly agree	Strongly agree	Strongly agree	Strongly agree	Strongly agree	Strongly agree	Strongly agree	Strongly agree	Strongly agree	Strongly agree
2020-02-07 01:21:19	Agree	Female	24-27	25	Seventh year	ISTM	Littoral	Yes	Television	Field of study which consists in restoring equitably to all those who need surgical care	No		No		None	Specialist surgical workforce	TRUE	TRUE	FALSE	TRUE	TRUE	TRUE	I don't know	FALSE	TRUE	I don't know	Strongly agree	Strongly agree	Strongly agree	Strongly agree	Agree	Agree	Neutral	Agree	Strongly agree	Agree
2020-01-29 20:18:48	Agree	Female	20-23	23	Seventh year	FHS - Bamenda	North West	No	Other	Don't know	No		Yes	Principal investigator, Respondent, Data collector	None of the above	Access to timely surgery	FALSE	TRUE	TRUE	TRUE	TRUE	TRUE	I don't know	I don't know	TRUE	I don't know	Strongly agree	Strongly agree	Strongly agree	Strongly agree	Strongly agree	Strongly disagree	Strongly agree	Strongly agree	Strongly agree	Strongly disagree
2020-02-11 17:04:19	Agree	Female	24-27	25	Sixth year	FHS - Buea	South West	No		Don't know	No		No		Lancet Commission on Global Surgery (LCoGS), Safe surgery 2020	Perioperative mortality rate	FALSE	TRUE	TRUE	TRUE	TRUE	TRUE	FALSE		TRUE	TRUE	Strongly agree	Strongly agree	Strongly agree	Agree	Strongly agree	Strongly agree	Strongly agree	Agree	Strongly agree	Strongly agree
2020-02-11 01:32:58	Agree	Male	24-27	26	Seventh year	FHS - Buea	South West	No		Don’t know	No		No		Mercy Ships	Risk of catastrophic expenditure	TRUE	TRUE	FALSE	TRUE	TRUE	TRUE	TRUE	FALSE	TRUE	TRUE	Strongly agree	Strongly agree	Neutral	Strongly agree	Agree	Strongly agree	Agree	Neutral	Strongly agree	Agree
2020-01-18 09:07:26	Agree	Male	24-27	24	Sixth year	FHS - Buea	South West	Yes	WhatsApp, At School	Ensuring optimal and adequate surgical skills and personnel distribution over the globe	No		No		InciSioN	Access to timely surgery, Specialist surgical workforce, Perioperative mortality rate	TRUE	TRUE	FALSE	TRUE	TRUE	TRUE	I don't know	I don't know	TRUE	TRUE	Strongly agree	Strongly agree	Strongly agree	Strongly agree	Agree	Strongly agree	Strongly agree	Agree	Strongly agree	Agree
2020-02-11 03:07:20	Agree	Male	28-31	36	Sixth year	FHS - Buea	Centre	Yes	WhatsApp	Entity bringing together all aspects of surgery. Anesthesia resuscitation, pre and post operative care etc	No		Yes	Respondent	Lancet Commission on Global Surgery (LCoGS)	Perioperative mortality rate	TRUE	TRUE	FALSE	FALSE	TRUE	FALSE	FALSE	FALSE	FALSE	FALSE	Strongly agree	Strongly agree	Strongly agree	Strongly agree	Strongly agree	Strongly agree	Strongly agree	Strongly agree	Strongly agree	Strongly agree
2020-01-17 16:43:15	Agree	Male	24-27	25	Seventh year	FHS - Buea	West	No		Team of surgeons who travel around the world to perform surgical procedures	No		No		Mercy Ships	Access to timely surgery	I don't know	TRUE	FALSE	TRUE	TRUE	TRUE	I don't know	I don't know	FALSE	I don't know	Strongly agree	Strongly agree	Strongly agree	Strongly agree	Agree	Neutral	Agree	Agree	Strongly agree	Strongly agree
2020-02-11 05:35:54	Agree	Female	24-27		Sixth year	FHS - Buea	South West	No		General surgery	No		No			Specialist surgical workforce	TRUE	I don't know	TRUE	FALSE	TRUE	TRUE	I don't know	I don't know	FALSE	TRUE	Strongly agree	Strongly agree	Neutral	Strongly agree	Neutral	Strongly agree	Strongly agree	Neutral	Strongly agree	Agree
2020-01-28 02:02:01	Agree	Male	24-27	25	Seventh year	FHS - Buea	South West	No		General surgery	Yes		No		Mercy Ships, PAACS	Surgical volume	FALSE	I don't know	FALSE	TRUE	TRUE	TRUE	I don't know	I don't know	FALSE	I don't know	Strongly agree	Strongly agree	Strongly agree	Strongly agree	Strongly agree	Strongly agree	Strongly agree	Strongly agree	Strongly agree	Strongly agree
2020-01-16 20:24:23	Agree	Male	24-27	26	Sixth year	FHS - Buea	South West	No		General surgery, like of all tea different organs or systems	No		No		Lancet Commission on Global Surgery (LCoGS), Global Surgery Student Alliance (GSSA)	Perioperative mortality rate	TRUE	TRUE		TRUE	TRUE	TRUE			TRUE		Strongly agree	Strongly agree	Strongly agree	Strongly agree	Strongly agree	Strongly agree		Strongly agree	Strongly agree	Strongly agree
2020-02-11 16:00:06	Agree	Female	20-23	23	Seventh year	FHS - Buea	South West	No		Global surgery is a form of surgery considering all kinds of surgeries	No		Yes	Principal investigator	Mercy Ships	Access to timely surgery	FALSE	TRUE	TRUE	I don't know	TRUE	TRUE	FALSE	FALSE	FALSE	I don't know	Strongly agree	Strongly agree	Strongly agree	Strongly agree	Strongly agree	Strongly agree	Strongly agree	Disagree	Strongly agree	Agree
2020-01-17 21:23:05	Agree	Male	24-27	25	Seventh year	FHS - Bamenda	North West	Yes	WhatsApp, Facebook, Television, At the hospital	Global surgery is a group of multidisciplinary surgical fields aiming to provide quality surgical care worldwide.	No		Yes	Data collector	Lancet Commission on Global Surgery (LCoGS), Mercy Ships	Access to timely surgery, Specialist surgical workforce, Surgical volume, Risk of catastrophic expenditure	FALSE	TRUE	FALSE	TRUE	TRUE	TRUE	FALSE	TRUE	TRUE	FALSE	Strongly agree	Strongly agree	Strongly agree	Strongly agree	Agree	Strongly agree	Strongly agree	Strongly agree	Strongly agree	Strongly agree
2020-02-11 17:13:03	Agree	Male	24-27	27	Sixth year	FHS - Buea	Littoral	Yes	An acquaintance	Global surgery is a system adopted to challenge the injustice of global inequity in surgical care.	No		Yes	Respondent	Lancet Commission on Global Surgery (LCoGS), InciSioN, Mercy Ships	Perioperative mortality rate	I don't know	FALSE	I don't know	FALSE	FALSE	FALSE	I don't know	I don't know	FALSE	FALSE	Strongly agree	Strongly agree	Strongly agree	Strongly agree	Strongly agree	Neutral	Strongly agree	Agree	Strongly agree	Strongly agree
2020-01-17 19:54:40	Agree	Male	24-27	25	Seventh year	FHS - Buea		Yes	Twitter, WhatsApp, Facebook	Global surgery is a term adopted to describe a rapidly developing multidisciplinary field aiming to provide improved and equitable surgical care accross international health systems.	No		No		Mercy Ships	Access to timely surgery	FALSE	FALSE	FALSE	FALSE	TRUE	TRUE	TRUE	I don't know	FALSE	I don't know	Agree	Strongly agree	Strongly agree	Strongly agree	Strongly agree	Strongly agree	Strongly agree	Agree	Strongly agree	Agree
2020-01-31 03:00:18	Agree	Male	20-23	23	Sixth year	FMSP	Littoral	No		Global surgery is probably a new discipline in surgery that investigates and tries to ameliorate/harmonize the practice of surgery across national borders	No		Yes	Principal investigator, Respondent, Data collector	Disease Control Priorities (DCP 3), Mercy Ships, Protection contre les dépenses de santé (Assurance maladie)/Financial risk protection	Perioperative mortality rate, Risk of impoverishing expenditure	FALSE	TRUE	I don't know	TRUE	TRUE	TRUE	I don't know	FALSE	I don't know	I don't know	Strongly agree	Strongly agree	Strongly agree	Strongly agree	Neutral	Agree	Agree	Strongly agree	Strongly agree	Agree
2020-01-11 18:39:07	Agree	Female	24-27	26	Seventh year	FHS - Buea	Centre	Yes	At the hospital	Global surgery is surgery for all,surgery available for everyone at affordable prices	No		No		Lancet Commission on Global Surgery (LCoGS), InciSioN, Mercy Ships	Access to timely surgery	FALSE	TRUE	FALSE	TRUE	TRUE	TRUE	FALSE	TRUE	TRUE	TRUE	Strongly agree	Strongly agree	Strongly agree	Strongly agree	Strongly agree	Strongly agree	Agree	Agree	Strongly agree	Strongly agree
2020-01-31 11:46:20	Agree	Female	24-27	24	Sixth year	FHS - Buea	South West	No		Global surgery is the provision of surgical care beyond national boundaries	No		Yes	Respondent	InciSioN, Mercy Ships	Access to timely surgery, Perioperative mortality rate	TRUE	TRUE	FALSE	TRUE	TRUE	TRUE	TRUE	FALSE	FALSE	TRUE	Strongly agree	Strongly agree	Strongly agree	Strongly agree	Strongly agree	Neutral	Strongly agree	Agree	Strongly agree	Strongly agree
2020-01-29 22:45:54	Agree	Female	20-23	23	Seventh year	FHS - Bamenda	North West	Yes	At the hospital	Global surgery is the term adopted to describe a rapidly developing multidisciplinary field aiming to provide improve and equitable surgical care across international healths systems	No		No			Access to timely surgery	I don't know	TRUE	TRUE	TRUE	TRUE	TRUE	I don't know	I don't know	I don't know	TRUE	Strongly agree	Strongly agree	Agree	Neutral	Agree	Strongly agree	Agree	Neutral	Strongly agree	Agree
2020-01-15 09:57:26	Agree	Male	24-27	24	Sixth year	FHS - Buea	South West	Yes	An acquaintance	Global surgery.. will like to use the name directly to difine it. Its an initiative aimed at improving surgical health for the world	No		Yes	Respondent	InciSioN, Mercy Ships	Specialist surgical workforce	FALSE	FALSE	FALSE	FALSE	TRUE	TRUE	I don't know	I don't know	FALSE	I don't know	Agree	Strongly agree	Agree	Strongly agree	Strongly agree	Agree	Strongly agree	Strongly agree	Strongly agree	Agree
2020-01-19 06:13:30	Agree	Male	24-27	25	Sixth year	FHS - Buea	Centre	Yes	At School	I define it as the capacity of doing any surgical procedure in the various specialities	No		No		Global Anaesthesia, Surgery and Obstetric Collaboration (GASOC), Mercy Ships	Access to timely surgery, Specialist surgical workforce, Perioperative mortality rate	FALSE	TRUE	FALSE	TRUE	TRUE	TRUE	I don't know	I don't know	FALSE	TRUE	Strongly agree	Strongly agree	Strongly agree	Strongly agree	Strongly agree	Strongly agree	Strongly agree	Strongly agree	Strongly agree	Strongly agree
2020-01-14 16:13:09	Agree	Female	24-27	24	Sixth year	FHS - Buea	South West	Yes	An acquaintance	It is a concept that promotes access to quality surgical care for all	No		No		InciSioN, Mercy Ships	Access to timely surgery, Specialist surgical workforce, Perioperative mortality rate	TRUE	TRUE	FALSE	TRUE	TRUE	TRUE	TRUE	TRUE	TRUE	TRUE	Strongly agree	Strongly agree	Strongly agree	Strongly agree	Strongly agree	Strongly agree	Strongly agree	Strongly agree	Strongly agree	Strongly agree
2020-01-16 22:18:44	Agree	Female	24-27	24	Seventh year	FHS - Buea	Littoral	Yes	An acquaintance	Improved and equitable surgical care given across health systems internationally.	No		No		Lancet Commission on Global Surgery (LCoGS), InciSioN, Mercy Ships	Access to timely surgery, Specialist surgical workforce, Risk of impoverishing expenditure	FALSE	TRUE	FALSE	FALSE	FALSE	FALSE	FALSE		FALSE	FALSE	Agree	Strongly agree	Agree	Agree	Agree	Agree	Agree	Agree	Agree	Agree
2020-01-30 05:20:54	Agree	Male	20-23	23	Sixth year	FMSP	North West	No		International organizations participating in surgeries worldwide	No		Yes	Data collector	Mercy Ships	Access to timely surgery, Specialist surgical workforce, Perioperative mortality rate	FALSE	TRUE	TRUE	TRUE	TRUE	TRUE	I don't know	FALSE	FALSE	TRUE	Strongly agree	Strongly agree	Agree	Agree	Strongly agree	Agree	Strongly agree	Agree	Strongly agree	Agree
2020-01-15 07:11:10	Agree	Male	24-27	27	Sixth year	FHS - Buea	South West	Yes	An acquaintance	is a concept that aim to deliver surgical care to the population as a whole	No		Yes	Respondent	InciSioN, Global Anaesthesia, Surgery and Obstetric Collaboration (GASOC), Mercy Ships	Access to timely surgery	I don't know	TRUE	FALSE	TRUE	TRUE	TRUE	I don't know	TRUE	FALSE	TRUE	Strongly agree	Strongly agree	Strongly agree	Strongly agree	Strongly agree	Strongly agree	Strongly agree	Strongly agree	Strongly agree	Strongly agree
2020-02-11 03:14:44	Agree	Male	24-27	24	Sixth year	FHS - Buea	South West	Yes	Other	It involves all surgical specialties involved in care of a patient	No		No		InciSioN	Access to timely surgery	FALSE	TRUE	FALSE	TRUE	TRUE	TRUE	I don't know	I don't know	FALSE	I don't know	Agree	Agree	Agree	Agree	Agree	Agree	Agree	Strongly agree	Strongly agree	Strongly agree
2020-01-15 10:05:26	Agree	Female	20-23	23	Sixth year	FHS - Buea	South West	Yes	At School	It is about providing surgical management in patients in need in time and with the appropriate instruments and skilled personnel	Yes	Online	No		InciSioN, Mercy Ships	Access to timely surgery	FALSE	TRUE	FALSE	TRUE	TRUE	TRUE	FALSE	FALSE	TRUE	TRUE	Strongly agree	Strongly agree	Strongly agree	Strongly agree	Strongly agree	Agree	Strongly agree	Strongly agree	Strongly agree	Agree
2020-01-18 13:20:51		Female	24-27	25	Sixth year	FHS - Buea	West	Yes	At School	It's a multidisciplinary approach tailored at handling surgery at an international levelwhile integrating it with anaesthetics for the patients'best interest	Yes	In Cameroon	Yes	Respondent	InciSioN, Mercy Ships	Access to timely surgery	TRUE	TRUE	FALSE	TRUE	TRUE	TRUE	TRUE	TRUE	TRUE	TRUE	Strongly agree	Strongly agree	Strongly agree	Strongly agree	Agree	Agree	Agree	Strongly agree	Strongly agree	Strongly agree
2020-02-11 16:55:32	Agree	Male	24-27	25	Sixth year	FHS - Buea	Littoral	Yes	WhatsApp, Facebook, An acquaintance, At School	It's is a program that brings health personnels from around the globe with the intention of training them on better ways and techniques to improving surgical diseases and Better patient outcome	No		Yes	Respondent, Data collector	InciSioN, Global Surgery Student Alliance (GSSA), Mercy Ships, Gender Equity in Global Surgery	Access to timely surgery, Surgical volume	TRUE	TRUE	FALSE	TRUE	TRUE	TRUE	I don't know	FALSE	TRUE	I don't know	Strongly agree	Agree	Agree	Strongly agree	Agree	Agree	Agree	Strongly agree	Agree	Strongly agree
2020-01-30 17:12:29	Agree	Female	24-27	27	Seventh year	FHS - Bamenda	North West	No	Other	Its a rapidly developing multi disciplinary field,aiming to provide equitable and improved surgical care across international health systems	No		Yes	Respondent	Mercy Ships	Access to timely surgery, Specialist surgical workforce	TRUE	TRUE	FALSE	TRUE	TRUE	TRUE	TRUE	I don't know	TRUE	TRUE	Strongly agree	Strongly agree	Strongly agree	Strongly agree	Strongly agree	Strongly agree	Strongly agree	Strongly agree	Strongly agree	Strongly agree
2020-01-14 17:14:26	Agree	Male	24-27	27	Sixth year	FHS - Buea	South West	No		Its procedure consisting in performing a controlled incision through the epithelia of a tissue aiming at resolving a dismorphism.	No		Yes	Collaborator	Mercy Ships, College of Surgeons of East, Central and Southern Africa (COSECSA)	Risk of catastrophic expenditure	TRUE	FALSE	FALSE	TRUE	TRUE	TRUE	I don't know	I don't know	TRUE	I don't know	Strongly agree	Strongly agree	Strongly agree	Strongly agree	Strongly agree	Strongly agree	Agree	Agree	Strongly agree	Agree
2020-01-30 13:43:56	Agree	Male	24-27	26	Seventh year	UdM - ISSS	West	No		I do not know	No		No		Mercy Ships	Risk of catastrophic expenditure	FALSE	TRUE	I don't know	FALSE	FALSE	FALSE	I don't know	TRUE	TRUE	FALSE	Strongly agree	Strongly agree	Agree	Strongly agree	Neutral	Disagree	Disagree	Neutral	Strongly agree	Strongly disagree
2020-01-30 14:39:13	Agree	Male	20-23	23	Seventh year	FHS - Bamenda	Centre	No		I don't know if global surgery is the same thing as general surgery which is a surgery which includes almost all the gestures of specialized surgery	No		No		Mercy Ships	Specialist surgical workforce	I don't know	TRUE	I don't know	TRUE	TRUE	TRUE	TRUE	TRUE	TRUE	TRUE	Strongly agree	Strongly agree	Strongly agree	Strongly agree	Strongly agree	Strongly agree	Strongly agree	Strongly agree	Strongly agree	Strongly agree
2020-01-30 05:31:32	Agree	Male	28-31	29	Seventh year	UdM - ISSS	Centre	No		I dunno	No		Yes	Principal investigator	Mercy Ships	Access to timely surgery	I don't know	I don't know	I don't know	FALSE	FALSE	FALSE	FALSE	I don't know	I don't know	FALSE	Strongly agree	Strongly agree	Strongly agree	Strongly agree	Strongly agree	Strongly agree	Strongly agree	Strongly agree	Strongly agree	Strongly agree
2020-01-12 11:08:03	Agree	Male	24-27	26	Sixth year	UdM - ISSS	Littoral	No		The global surgery is the pec of the patient in its total constitutionality	No		No		Mercy Ships	Perioperative mortality rate	FALSE	FALSE	TRUE	FALSE	TRUE	TRUE	FALSE	FALSE	TRUE	TRUE	Strongly agree	Strongly agree	Strongly agree	Strongly agree	Strongly agree	Strongly agree	Strongly agree	Strongly agree	Strongly agree	Strongly agree
2020-02-05 13:10:44	Agree	Male	24-27	25	Sixth year	UdM - ISSS		Yes	Twitter, Facebook, An acquaintance	The global surgery would be a vision of exchange and especially of support of the developing countries not having the equivocal resources to those of the developed countries which has the means much more advanced as regards surgery.	Yes	Online, In Cameroon	Yes	Principal investigator, Collaborator	InciSioN, Program in Global Surgery and Social Change (PGSSC), College of Surgeons of East, Central and Southern Africa (COSECSA)	Access to timely surgery	TRUE	TRUE	FALSE	TRUE	TRUE	TRUE	I don't know	FALSE	FALSE	FALSE	Strongly agree	Strongly agree		Strongly agree	Strongly agree	Strongly agree	Strongly agree	Strongly agree	Strongly agree	Strongly agree
2020-01-14 14:24:21	Agree	Female	20-23	23	Sixth year	FHS - Buea	South West	Yes	WhatsApp	Methods used to improve surgical safety in order to reduce mortality related to complications post or pre operative.	No		No		Mercy Ships	Access to timely surgery	TRUE	TRUE	FALSE	TRUE	TRUE	TRUE	I don't know	I don't know	TRUE	TRUE	Strongly agree	Strongly agree	Strongly agree	Strongly agree	Neutral	Disagree	Neutral	Strongly agree	Agree	Agree
2020-01-18 01:27:25	Agree	Male	24-27	25	Seventh year	FHS - Buea	South West	Yes	WhatsApp	Multidisciplinary approach to provide quality care across multiple health systems	No		No		Mercy Ships	Access to timely surgery, Specialist surgical workforce		TRUE		TRUE	TRUE	TRUE	TRUE	TRUE			Strongly agree	Strongly agree	Strongly agree	Strongly agree	Strongly agree	Strongly agree	Strongly agree	Strongly agree	Strongly agree	Strongly agree
2020-01-29 22:55:08	Agree	Male	24-27	26	Seventh year	FHS - Buea	South West	Yes	WhatsApp	Multidisciplinary term aimed at providing improved and equitable health care across international health system	No		No		Lancet Commission on Global Surgery (LCoGS)	Access to timely surgery	FALSE	FALSE	FALSE	TRUE	FALSE	FALSE	FALSE	FALSE	FALSE	TRUE	Strongly agree	Strongly agree	Strongly agree	Strongly agree	Strongly agree	Agree	Strongly agree	Strongly agree	Strongly agree	Strongly agree
2020-01-11 18:07:14	Agree	Male	20-23	22	Sixth year	FHS - Buea	South West	Yes	An acquaintance	New discipline that aims at providing quality surgical care to all health care systems in the world	Yes	Online	Yes	Data collector	Lancet Commission on Global Surgery (LCoGS), InciSioN, Mercy Ships, Program in Global Surgery and Social Change (PGSSC), Lifebox	Access to timely surgery	TRUE	TRUE	FALSE	TRUE	TRUE	TRUE	Undecided	Undecided	Undecided	TRUE	Strongly agree	Strongly agree	Strongly agree	Strongly agree	Strongly agree	Strongly agree	Strongly agree	Strongly agree	Strongly agree	Strongly agree
2020-01-29 12:38:59	Agree	Female	24-27	25	Seventh year	FHS - Buea	Centre	No		No idea	No		No		Mercy Ships	Access to timely surgery	FALSE	TRUE	FALSE	TRUE	TRUE	FALSE	FALSE	FALSE	FALSE	TRUE	Disagree	Agree	Agree	Agree	Agree	Agree	Agree	Agree	Agree	Agree
2020-02-11 03:39:42	Agree	Female	20-23	23	Sixth year	FHS - Buea	South West	Yes	An acquaintance	No idea	No		No		InciSioN	Access to timely surgery, Perioperative mortality rate	TRUE	FALSE	TRUE	TRUE	TRUE	TRUE	TRUE	I don't know	FALSE	I don't know	Strongly agree	Strongly agree	Strongly agree	Strongly agree	Strongly agree	Strongly agree	Strongly agree	Agree	Strongly agree	Strongly agree
2020-01-28 03:31:32	Agree	Male	24-27	25	Sixth year	FMSP	Littoral	No		No idea	No		Yes	Collaborator	Mercy Ships	Specialist surgical workforce, Surgical volume	FALSE	TRUE	FALSE	TRUE	TRUE	TRUE	I don't know	I don't know	I don't know	I don't know	Strongly agree	Strongly agree	Strongly agree	Strongly agree	Strongly agree	Strongly agree	Strongly agree	Strongly agree	Strongly agree	Strongly agree
2020-01-30 15:25:28	Agree	Female	24-27	24	Seventh year	UdM - ISSS	West	No		No idea	No		No		Mercy Ships	Risk of impoverishing expenditure	TRUE	TRUE	FALSE	FALSE	I don't know	FALSE	I don't know	FALSE	I don't know	FALSE	Strongly agree	Strongly agree	Strongly agree		Strongly agree	Strongly disagree	Strongly agree	Strongly agree	Strongly agree	Strongly agree
2020-02-08 04:08:43	Agree	Male	24-27	25	Seventh year	ISTM	Centre	No		No idea	No		No		Mercy Ships, Lifebox, West African college of surgeons(WACS)	Perioperative mortality rate	FALSE	TRUE	FALSE	TRUE	TRUE	TRUE	FALSE		TRUE	TRUE	Strongly agree	Strongly agree	Agree	Strongly agree	Strongly agree	Strongly agree	Strongly agree	Strongly agree	Strongly agree	Strongly agree
2020-01-12 11:09:32	Agree	Female	20-23	23	Seventh year	UdM - ISSS	Centre	Yes	At School	No idea	No		No	None	Mercy Ships	Surgical volume	FALSE	TRUE	TRUE	FALSE	TRUE	TRUE	FALSE	FALSE	FALSE	TRUE	Strongly agree	Strongly agree	Strongly agree	Strongly agree	Strongly agree		Strongly agree	Strongly agree	Strongly agree	Strongly agree
2020-02-11 04:22:03	Agree	Male	24-27	24	Seventh year	FHS - Buea	Littoral	No		No idea	No		Yes	Respondent	None	Access to timely surgery		TRUE		TRUE	TRUE	TRUE			TRUE		Strongly agree	Strongly agree	Strongly agree		Strongly agree		Strongly agree	Strongly agree	Strongly agree
2020-02-01 05:41:05	Agree	Male	28-31	28	Seventh year	FMSP	Littoral	No		No idea	No		No		Mercy Ships	Perioperative mortality rate	FALSE	FALSE	FALSE	FALSE	TRUE	I don't know	I don't know	I don't know	FALSE	I don't know	Neutral	Agree	Neutral	Neutral	Strongly agree	Agree	Strongly agree	Strongly agree	Strongly agree	Strongly disagree
2020-01-31 05:15:47	Agree	Female	24-27	27	Seventh year	FHS - Buea	Centre	No		No idea	No		Yes	Data collector	Mercy Ships, Safe surgery 2020	Access to timely surgery	FALSE	TRUE	FALSE	TRUE	TRUE	TRUE	TRUE	FALSE	FALSE	TRUE	Strongly agree	Agree	Neutral	Agree	Strongly agree	Agree	Agree	Strongly agree	Strongly agree	Neutral
2020-01-30 04:20:54	Agree	Male	24-27	26	Seventh year	UdM - ISSS	West	No		No idea.	No		No		Mercy Ships	Perioperative mortality rate	FALSE	FALSE	FALSE	I don't know	FALSE	FALSE	I don't know	I don't know	I don't know	FALSE	Strongly agree	Strongly agree	Strongly agree	Strongly agree	Strongly agree	Strongly agree	Strongly agree	Strongly agree	Strongly agree	Agree
2020-01-26 13:56:54	Agree	Female	20-23	23	Seventh year	FHS - Bamenda	North West	No		No idea.dont know if what we are talking about here is general surgery or not,but don't think so	No		Yes	Respondent		Access to timely surgery, Perioperative mortality rate, Risk of impoverishing expenditure	TRUE	TRUE	FALSE	TRUE	TRUE	TRUE	TRUE	FALSE	TRUE	FALSE	Strongly agree	Strongly agree	Strongly agree	Strongly agree	Strongly agree	Agree	Strongly agree	Neutral	Strongly agree	Neutral
2020-01-14 11:47:26	Agree	Male	24-27	27	Sixth year	FHS - Buea	South West	Yes	WhatsApp	No precise idea	No		No		G4 Alliance, Mercy Ships	Perioperative mortality rate	FALSE	TRUE	FALSE	TRUE	TRUE	TRUE	I don't know	FALSE	TRUE	TRUE	Strongly agree	Strongly agree	Strongly agree	Strongly agree	Strongly agree	Strongly agree	Strongly agree	Strongly agree	Strongly agree	Strongly agree
2020-01-31 05:40:46	Agree	Male	24-27	26	Seventh year	FHS - Bamenda	North West	No		Non emergency surgical services provided by surgeons of various specialties in different countries at a reduced cost.	No		Yes	Data collector	Lancet Commission on Global Surgery (LCoGS), Mercy Ships	Access to timely surgery	FALSE	TRUE	I don't know	TRUE	I don't know	I don't know	I don't know	I don't know	I don't know	I don't know	Agree	Strongly agree	Strongly agree	Strongly agree	Agree	Neutral	Agree	Agree	Agree	Agree
2020-01-30 06:11:13	Agree	Male	20-23	22	Seventh year	UdM - ISSS	Centre	No		Overall surgical operation	No		No			Specialist surgical workforce	FALSE	TRUE	TRUE	TRUE	FALSE	TRUE	I don't know	I don't know	FALSE	I don't know	Strongly agree	Strongly agree	Strongly agree	Strongly agree	Strongly agree	Agree	Strongly agree	Strongly agree	Strongly agree	Agree
2020-01-31 15:58:56	Agree	Male	24-27	25	Sixth year	FHS - Bamenda	North West	Yes	WhatsApp, At the hospital, At School	Platform that bring together interdisciplinary researchers at different level in their career who aim at advocating for universal access to safe affordable surgical and anesthesia care in health systems.	No		No		InciSioN, Program in Global Surgery and Social Change (PGSSC), Operation Smile, Safe surgery 2020, Protection contre les dépenses de santé (Assurance maladie)/Financial risk protection	Specialist surgical workforce	TRUE	FALSE	FALSE	FALSE	TRUE	TRUE	TRUE	FALSE	FALSE	TRUE	Strongly agree	Agree	Strongly agree	Agree	Agree	Agree	Agree	Neutral	Agree	Agree
2020-02-11 04:17:30	Agree	Male	24-27	24	Sixth year	FMSB	Centre	Yes	At the hospital	Specialty of medicine in which general operations are carried out	Yes	In Cameroon	No		Mercy Ships	Risk of impoverishing expenditure	FALSE	TRUE	FALSE	TRUE	TRUE	TRUE	I don't know	I don't know	TRUE	I don't know	Strongly agree	Strongly agree	Neutral	Agree	Neutral	Agree	Agree	Agree	Strongly agree	Agree
2020-01-19 05:10:11	Agree	Female	24-27	24	Seventh year	FHS - Buea	West	Yes	WhatsApp, An acquaintance, At School	Surgery affordable and available for all	No		No		InciSioN, Mercy Ships	Access to timely surgery, Specialist surgical workforce	FALSE	TRUE	FALSE	TRUE	TRUE	TRUE	TRUE	FALSE	FALSE	TRUE	Strongly agree	Strongly agree	Strongly agree	Strongly agree	Strongly agree	Strongly agree	Strongly agree	Agree	Strongly agree	Strongly agree
2020-01-17 09:46:55	Agree	Male	24-27	24	Sixth year	FHS - Buea	South West	Yes	An acquaintance	Surgery affordable for everyone any where	Yes	Online	Yes	Collaborator	InciSioN	Access to timely surgery, Specialist surgical workforce, Perioperative mortality rate, Risk of catastrophic expenditure	FALSE	I don't know	I don't know	FALSE	FALSE	FALSE	FALSE	FALSE	FALSE	FALSE	Strongly agree	Strongly agree	Agree	Strongly agree	Strongly agree	Agree	Strongly agree	Strongly agree	Strongly agree	Strongly agree
2020-01-14 12:23:43	Agree	Male	24-27	24	Sixth year	FHS - Buea	Centre	Yes	WhatsApp	surgery all around the world	No		No			Access to timely surgery		TRUE		TRUE	TRUE	TRUE			TRUE	TRUE	Strongly agree	Strongly agree	Strongly agree	Strongly agree	Strongly agree		Strongly agree	Strongly agree	Strongly agree
2020-02-11 01:46:35	Agree	Male	24-27	26	Sixth year	FHS - Bamenda	North West	No		Surgery around the world.	No		Yes	Collaborator, Data collector	Mercy Ships, Gender Equity in Global Surgery, College of Surgeons of East, Central and Southern Africa (COSECSA), Safe surgery 2020, National Surgical, Obstetrics and Anesthesia Plan (NSOAP), Indicateurs de chirurgie globale du Lancet/Lancet global surgery indicators	Access to timely surgery, Perioperative mortality rate	FALSE	TRUE	FALSE	TRUE	TRUE	TRUE	I don't know	I don't know	FALSE	I don't know	Strongly agree	Strongly agree	Strongly agree	Strongly agree	Strongly agree	Strongly agree	Strongly agree	Strongly agree	Strongly agree	Strongly agree
2020-01-12 01:41:50	Agree	Female	24-27	26	Sixth year	FHS - Buea	South West	No		Surgery at the reach of everybody	No		No		InciSioN	Perioperative mortality rate	FALSE	TRUE	FALSE	TRUE	TRUE	TRUE	FALSE	TRUE	TRUE	TRUE	Strongly agree	Strongly agree	Strongly agree	Strongly agree	Strongly agree	Agree	Strongly agree	Strongly agree	Strongly agree	Strongly agree
2020-01-17 09:50:49	Agree	Female	20-23	23	Sixth year	FHS - Buea	South West	Yes	At School	Surgery for all	No		No		Global Surgery Student Alliance (GSSA)	Access to timely surgery	FALSE	TRUE	FALSE	TRUE	TRUE	TRUE	TRUE	FALSE	TRUE	TRUE	Strongly agree	Strongly agree	Agree	Agree	Agree	Disagree	Strongly agree	Neutral	Strongly agree	Neutral
2020-01-15 08:55:04	Agree	Female	20-23	22	Sixth year	FHS - Buea	South West	No	WhatsApp	surgery for all	No		No		InciSioN, Mercy Ships, Operation Smile	Access to timely surgery, Specialist surgical workforce, Perioperative mortality rate	FALSE	TRUE	FALSE	TRUE	TRUE	TRUE	TRUE	TRUE	TRUE	TRUE	Strongly agree	Strongly agree	Strongly agree	Strongly agree	Strongly agree	Strongly agree	Strongly agree	Strongly agree	Strongly agree	Strongly agree
2020-01-29 23:53:35	Agree	Female	24-27		Seventh year	FHS - Bamenda	North West	No		surgery for the world	No		No			Perioperative mortality rate	TRUE	TRUE		TRUE	TRUE	TRUE			TRUE	TRUE		Strongly agree	Strongly agree	Strongly agree	Strongly agree	Strongly agree	Strongly agree	Strongly agree	Strongly agree	Strongly agree
2020-01-24 07:34:01	Agree	Male	20-23	23	Sixth year	FHS - Buea	South West	No		Surgery in a global scope	No		Yes	Assistant	Mercy Ships	Risk of catastrophic expenditure	TRUE	TRUE									Strongly agree	Strongly agree	Strongly agree	Strongly agree	Strongly agree	Strongly agree	Strongly agree	Strongly agree	Strongly agree	Strongly agree
2020-02-11 02:01:54	Agree	Male	20-23	20	Sixth year	FHS - Bamenda	Centre	Yes	WhatsApp, Other	Surgery involving experts across the globe	No		No		InciSioN, Mercy Ships	Perioperative mortality rate	TRUE	FALSE	FALSE	TRUE	TRUE	TRUE	TRUE	TRUE	FALSE	TRUE	Strongly agree	Strongly agree	Strongly agree	Strongly agree	Strongly agree	Strongly agree	Strongly agree	Strongly agree	Strongly agree	Strongly agree
2020-01-23 02:32:05	Agree	Male	20-23	23	Seventh year	FHS - Bamenda	Littoral	No		Surgery made affordable for the population	No		No		Mercy Ships	Access to timely surgery, Specialist surgical workforce, Surgical volume	FALSE	TRUE	TRUE	FALSE	TRUE	TRUE	I don't know	I don't know	TRUE	I don't know	Strongly agree	Strongly agree	Strongly agree	Strongly agree	Strongly agree	Agree	Strongly agree	Agree	Strongly agree	Agree
2020-01-14 12:14:13	Agree	Male	24-27	24	Sixth year	FHS - Buea	North	Yes	WhatsApp, Facebook, An acquaintance	surgery of proximity, making surgical treatment avaible to every individual	Yes	Online	Yes	Respondent	Lancet Commission on Global Surgery (LCoGS), InciSioN, Global Anaesthesia, Surgery and Obstetric Collaboration (GASOC), Mercy Ships, College of Surgeons of East, Central and Southern Africa (COSECSA)	Risk of impoverishing expenditure	FALSE	TRUE	FALSE	TRUE	TRUE	TRUE	FALSE	TRUE	FALSE	FALSE	Agree	Agree	Strongly agree	Strongly agree	Agree	Neutral	Agree	Strongly agree	Agree	Strongly agree
2020-02-11 05:09:41	Agree	Female	24-27	25	Seventh year	FHS - Buea	Littoral	No		Surgery of the whole body ?	No		No		Lancet Commission on Global Surgery (LCoGS)	Perioperative mortality rate										TRUE	Strongly agree	Strongly agree			Strongly agree			Strongly agree	Strongly agree
2020-02-11 07:44:31	Agree	Female	20-23	23	Sixth year	FHS - Buea	West	Yes	Facebook	surgery that involves all specialties	No		Yes	Respondent	Lancet Commission on Global Surgery (LCoGS)	Specialist surgical workforce	FALSE	TRUE	TRUE	TRUE	TRUE	TRUE	FALSE	TRUE	FALSE	TRUE	Strongly agree	Strongly agree	Strongly agree	Strongly agree	Strongly agree	Strongly agree	Strongly agree	Strongly agree	Strongly agree	Strongly agree
2020-01-22 09:19:51	Agree	Male	24-27	27	Seventh year	FHS - Bamenda	North West	Yes	WhatsApp	Surgical access for the world	No		Yes	Collaborator	InciSioN, Lifebox	Access to timely surgery	TRUE	TRUE	FALSE	TRUE	TRUE	TRUE	TRUE	I don't know	TRUE	I don't know	Strongly agree	Strongly agree	Strongly agree	Strongly agree	Strongly agree	Strongly agree	Strongly agree	Strongly agree	Strongly agree	Strongly agree
2020-01-14 12:52:28	Agree	Male	20-23	23	Sixth year	FHS - Buea	South West	Yes	WhatsApp, Facebook, An acquaintance, At the hospital, At School	Surgical coverage for all in need wherever they are.	No		Yes	Respondent, Data collector	InciSioN, Mercy Ships, Safe surgery 2020	Access to timely surgery	FALSE	TRUE	FALSE	TRUE	TRUE	TRUE	TRUE	I don't know	I don't know	TRUE	Strongly agree	Strongly agree	Agree	Strongly agree	Agree	Agree	Agree	Strongly agree	Strongly agree	Strongly agree
2020-01-30 01:49:33	Agree	Male	24-27	24	Seventh year	FHS - Bamenda	North West	No		Surgical practices across the national territory	No		No		Mercy Ships	Access to timely surgery, Risk of impoverishing expenditure	FALSE	FALSE		TRUE	TRUE	TRUE	I don't know		I don't know	FALSE	Strongly agree	Strongly agree	Strongly agree	Strongly agree	Strongly agree	Strongly agree	Strongly agree	Strongly agree	Strongly agree	Strongly agree
2020-01-14 12:17:17	Agree	Female	20-23	23	Sixth year	FHS - Buea	Littoral	No		Surgical preview, standard diagnostic and management protocols applicable everywhere	No		No		Mercy Ships	Perioperative mortality rate	TRUE	TRUE	FALSE	FALSE	FALSE	FALSE	FALSE	FALSE	FALSE	FALSE	Strongly agree	Strongly agree	Strongly agree	Strongly agree	Strongly agree	Strongly agree	Strongly agree	Strongly agree	Strongly agree	Strongly agree
2020-01-30 09:27:03	Agree	Female	20-23	22	Sixth year	FHS - Buea	South West	Yes	WhatsApp	Surgical research in the world	No		No		Lifebox	Perioperative mortality rate	TRUE	TRUE	FALSE	FALSE	FALSE	FALSE	I don't know	I don't know	I don't know	FALSE	Strongly agree	Strongly agree	Strongly agree	Strongly agree	Strongly agree	Strongly agree	Strongly agree	Strongly agree	Strongly agree	Strongly agree
2020-01-17 23:55:24	Agree	Female	20-23	23	Sixth year	FHS - Buea	South West	Yes	At School	The practice of surgery with similar effect world wide	No		Yes		InciSioN, Mercy Ships	Access to timely surgery	I don't know	I don't know	TRUE	FALSE	TRUE	TRUE	I don't know	I don't know	I don't know	I don't know	Strongly agree	Strongly agree	Strongly agree	Strongly agree	Strongly agree	Strongly agree	Strongly agree	Strongly agree	Strongly agree	Strongly agree
2020-01-27 15:44:42	Agree	Male	24-27	25	Seventh year	FHS - Bamenda	Littoral	Yes	At School	The use of operations to treat diseases and disorders	No		Yes	Respondent	Lancet Commission on Global Surgery (LCoGS), College of Surgeons of East, Central and Southern Africa (COSECSA), Indicateurs de chirurgie globale du Lancet/Lancet global surgery indicators	Access to timely surgery	FALSE	FALSE	FALSE	TRUE	TRUE	TRUE	TRUE	TRUE	TRUE	TRUE	Strongly agree	Strongly agree	Strongly agree	Agree	Strongly agree	Strongly agree	Agree	Strongly agree	Strongly agree	Disagree
2020-01-27 15:33:05	Agree	Female	24-27	27	Sixth year	FHS - Buea	South West	No		The way surgery is done worldwide	No		Yes	Respondent	Mercy Ships	Access to timely surgery	TRUE	TRUE	FALSE	TRUE	FALSE	FALSE	TRUE	TRUE	TRUE	TRUE	Strongly agree	Strongly agree	Strongly agree	Strongly agree	Agree	Strongly agree	Strongly agree	Strongly agree	Strongly agree	Strongly agree
2020-02-11 15:06:05	Agree	Female	24-27	24	Seventh year	FHS - Buea	South West	Yes	WhatsApp	This is a Holistic care for surgical patients involving all specialties in medicine	Yes	In Cameroon	Yes	Data collector	Mercy Ships	Access to timely surgery	FALSE		FALSE	TRUE	TRUE	TRUE	FALSE		FALSE	I don't know	Strongly agree	Strongly agree		Strongly agree	Strongly agree	Strongly agree	Strongly agree	Strongly agree	Strongly agree	Strongly agree
2020-02-11 10:17:41	Agree	Male	24-27	27	Sixth year	FHS - Buea	South West	Yes	WhatsApp, Facebook	All kinds of surgeries	No		No		Safe surgery 2020	Surgical volume	FALSE	TRUE	TRUE	TRUE	TRUE	TRUE	FALSE	FALSE	TRUE	FALSE	Strongly agree	Strongly agree	Agree	Agree	Strongly agree	Agree	Agree	Agree	Strongly agree	Agree
2020-01-14 10:55:45	Agree	Female	24-27	24	Sixth year	FMSB	Centre	No		Any surgery as small as it is performed on patients during health campaigns	No		No			Specialist surgical workforce, Surgical volume	TRUE	TRUE		TRUE		TRUE					Strongly agree	Strongly agree		Strongly agree	Strongly agree	Strongly agree	Strongly agree			Strongly agree
2020-01-30 13:27:41	Agree	Female	24-27	24	Seventh year	FHS - Buea	Centre	Yes	An acquaintance	An association for future surgeons	No		No		InciSioN	Access to timely surgery	FALSE	TRUE	FALSE	TRUE	TRUE	TRUE	FALSE	FALSE	TRUE	TRUE	Strongly agree	Strongly agree	Disagree	Strongly agree	Agree	Agree	Agree	Agree	Strongly agree	Strongly disagree
2020-02-11 11:46:26	Agree	Male	24-27	26	Sixth year	FHS - Buea	South West	Yes	WhatsApp, Facebook, An acquaintance	An association which puts its surgical expertise at the service of society and this non-profit	No		Yes	Data collector	InciSioN	Access to timely surgery	TRUE	TRUE	FALSE	TRUE	TRUE	TRUE	I don't know	I don't know	TRUE	I don't know	Strongly agree	Strongly agree	Agree	Strongly agree	Strongly agree	Agree	Strongly agree	Strongly agree	Strongly agree	Agree
2020-02-11 03:30:50	Agree	Male	20-23	23	Sixth year	FHS - Buea	South West	Yes	At School	World wide access to surgical interventions	Yes	In Cameroon	Yes	Data collector	InciSioN	Access to timely surgery	FALSE	TRUE	FALSE	I don't know	TRUE	TRUE	TRUE	FALSE	TRUE	TRUE	Strongly agree	Strongly agree	Strongly agree	Strongly agree	Agree	Agree	Strongly agree	Strongly agree	Strongly agree	Agree
2020-01-29 13:26:58	Agree	Female	24-27	24	Seventh year	FHS - Buea	South West	No			No		Yes	Data collector	Mercy Ships	Perioperative mortality rate	I don't know	TRUE	FALSE	TRUE	TRUE	FALSE	I don't know	I don't know	TRUE	I don't know	Agree	Agree	Strongly agree	Agree	Agree	Agree	Agree	Neutral	Agree	Strongly disagree
2020-01-30 10:21:20	Agree	Male	24-27	24	Seventh year	FHS - Bamenda	North West	No			No		No			Perioperative mortality rate	FALSE	TRUE	TRUE	TRUE	TRUE	TRUE	FALSE	FALSE	FALSE	I don't know	Agree	Agree	Strongly agree	Agree	Agree	Agree	Agree	Agree	Agree	Agree
2020-02-01 04:30:27	Agree	Female	20-23	23	Seventh year	FMSP	Littoral	No			No		Yes	Data collector	Mercy Ships	Specialist surgical workforce	FALSE	TRUE	TRUE	I don't know	FALSE	TRUE	I don't know	I don't know	FALSE	I don't know	Agree	Agree	Agree	Agree	Neutral	Neutral	Agree	Strongly agree	Strongly agree	Neutral
2020-01-21 13:20:40	Agree	Female	24-27	26	Seventh year	FHS - Bamenda	Littoral	Yes	At the hospital		No		No			Access to timely surgery	I don't know	FALSE	I don't know	FALSE	FALSE	FALSE	FALSE	FALSE	I don't know	FALSE	Agree	Strongly agree	Strongly agree	Strongly agree	Strongly agree	Strongly agree	Strongly agree	Strongly agree	Strongly agree	Strongly agree
2020-02-09 17:11:20	Agree	Female	24-27	26	Seventh year	ISTM	Centre	No			No		No		InciSioN, Mercy Ships	Perioperative mortality rate	TRUE	I don't know	FALSE	I don't know	FALSE	FALSE	I don't know	I don't know	FALSE	FALSE	Agree	Agree	Strongly agree	Strongly agree	Agree	Agree	Strongly agree	Agree	Strongly agree	Neutral
2020-01-28 03:24:15	Agree	Male	24-27	24	Seventh year	FMSP	Littoral	No			No		Yes	Data collector	Mercy Ships	Risk of impoverishing expenditure	FALSE	FALSE	FALSE	TRUE	TRUE	TRUE	TRUE	TRUE	TRUE	FALSE	Agree	Agree	Agree	Agree	Agree	Agree	Agree	Agree	Agree	Agree
2020-02-11 14:58:42	Agree	Female	24-27	24	Sixth year	FHS - Buea	South West	Yes	At School		No		No		Mercy Ships	Access to timely surgery	FALSE	TRUE	TRUE	FALSE	FALSE	TRUE	FALSE	FALSE	TRUE	TRUE	Agree	Strongly agree	Strongly agree	Strongly agree	Strongly agree	Agree	Neutral	Agree	Strongly agree	Neutral
2020-01-17 12:01:15	Agree	Male	20-23	22	Sixth year	FMSP	Littoral	No			No		No			Access to timely surgery	TRUE	TRUE	FALSE	TRUE	TRUE	TRUE	I don't know	I don't know	FALSE	TRUE	Agree	Strongly agree	Neutral	Neutral	Neutral	Disagree	Strongly agree	Agree	Strongly agree	Neutral
2020-01-31 13:20:50	Agree	Female	28-31	28	Seventh year	FHS - Buea	Littoral	No			No		No		Mercy Ships, College of Surgeons of East, Central and Southern Africa (COSECSA)	Perioperative mortality rate	FALSE	TRUE	FALSE	TRUE	TRUE	TRUE	TRUE	TRUE	FALSE	TRUE	Agree	Agree	Agree	Agree	Agree	Agree	Agree	Neutral	Agree	Agree
2020-02-11 14:11:28	Agree	Female	24-27	26	Seventh year	FHS - Buea	Centre	No			No		No		Mercy Ships	Perioperative mortality rate		TRUE	FALSE	FALSE	TRUE	TRUE	I don't know	I don't know	FALSE	I don't know	Neutral	Agree	Strongly agree	Strongly agree	Agree	Neutral	Neutral		Agree	Neutral
2020-02-11 03:07:40	Agree	Male	24-27	25	Seventh year	FHS - Buea	Littoral	No			No		No		Mercy Ships	Specialist surgical workforce	FALSE	TRUE	TRUE	FALSE	I don't know	TRUE	I don't know	I don't know	FALSE	I don't know	Neutral	Agree	Agree	Strongly agree	Strongly agree	Strongly agree	Strongly agree	Agree	Agree	Agree
2020-02-11 06:57:17	Agree	Male	24-27	27	Sixth year	FHS - Buea	Littoral	Yes	An acquaintance		No		No		Mercy Ships	Access to timely surgery	FALSE	TRUE	TRUE	FALSE	TRUE	TRUE	I don't know	TRUE	TRUE	TRUE	Neutral	Strongly disagree	Strongly disagree	Strongly agree	Strongly agree	Strongly agree	Strongly agree	Strongly agree	Strongly agree	Strongly agree
2020-01-18 13:35:53		Female	24-27		Sixth year	FHS - Buea	Littoral	Yes	At the hospital		No		Yes	Respondent	Lancet Commission on Global Surgery (LCoGS), Mercy Ships	Specialist surgical workforce	FALSE	TRUE	FALSE	TRUE	FALSE	TRUE	TRUE	FALSE	TRUE	TRUE	Strongly disagree	Strongly disagree	Agree	Strongly disagree	Strongly agree	Strongly agree	Strongly agree	Strongly disagree	Strongly disagree	Strongly agree
2020-02-11 05:13:33	Agree	Female	24-27	26	Seventh year	FHS - Buea	South West	No			No		Yes	Collaborator	Mercy Ships	Access to timely surgery	FALSE	TRUE	FALSE	TRUE	TRUE	TRUE	I don't know	I don't know	TRUE	I don't know	Strongly agree	Strongly agree	Agree	Agree	Strongly agree	Strongly agree	Strongly agree	Strongly agree	Strongly agree	Disagree
2020-01-17 09:52:09	Agree	Male	24-27	25	Seventh year	FHS - Bamenda	Littoral	Yes	An acquaintance		No		Yes	Respondent	InciSioN	Access to timely surgery	FALSE	TRUE	TRUE	TRUE	TRUE	TRUE	I don't know	I don't know	FALSE	I don't know	Strongly agree	Strongly agree	Strongly agree	Strongly agree	Strongly agree	Strongly agree	Strongly agree	Strongly agree	Agree	Strongly agree
2020-02-05 13:58:15	Agree	Female	24-27	24	Seventh year	ISTM	Centre	No			No		Yes	Respondent	Global Surgery Student Alliance (GSSA), Mercy Ships	Access to timely surgery	FALSE	I don't know	FALSE	FALSE	I don't know	I don't know	I don't know	I don't know	TRUE	I don't know	Strongly agree	Strongly agree	Agree	Agree	Strongly agree	Strongly agree	Strongly agree	Agree	Strongly agree	Agree
2020-01-13 11:13:57	Agree	Female	28-31	31	Sixth year		Littoral	No			No		No		Mercy Ships	Access to timely surgery	I don't know	TRUE	I don't know	FALSE	FALSE	TRUE	I don't know	FALSE	FALSE	I don't know	Strongly agree	Strongly agree	Strongly agree	Strongly agree	Strongly agree	Agree	Agree	Agree	Agree	Neutral
2020-01-29 22:01:12	Agree	Female	24-27	25	Seventh year	FHS - Bamenda	North West	No			No		No		Global Surgery Student Alliance (GSSA)	Access to timely surgery	FALSE	FALSE	FALSE	I don't know	FALSE	FALSE	I don't know	I don't know	FALSE	I don't know	Strongly agree	Strongly agree	Strongly agree	Strongly agree	Strongly agree	Strongly agree	Strongly agree	Disagree	Strongly agree	Strongly agree
2020-01-26 17:49:46	Agree	Male	24-27	26	Seventh year	FHS - Bamenda	North West	No			No		No		Mercy Ships	Access to timely surgery	FALSE	FALSE	FALSE	FALSE	I don't know	TRUE	I don't know	I don't know	I don't know	I don't know	Strongly agree	Strongly agree	Strongly agree	Strongly agree	Agree	Neutral	Agree	Agree	Strongly agree	Agree
2020-02-11 08:56:30	Agree	Female	19	19	Sixth year	FHS - Bamenda	North West	No			No		No		InciSioN	Access to timely surgery	TRUE	TRUE	TRUE	FALSE	FALSE	FALSE	I don't know	I don't know	FALSE	I don't know	Strongly agree		Neutral	Neutral	Neutral	Neutral	Neutral	Neutral	Neutral	Disagree
2020-01-27 16:45:04	Agree	Male	20-23	23	Seventh year	FHS - Buea	South West	No			No		No		Mercy Ships	Access to timely surgery	FALSE	TRUE	FALSE	FALSE	TRUE	TRUE	I don't know	I don't know	TRUE	I don't know	Strongly agree	Strongly agree	Strongly agree	Strongly agree	Agree	Strongly agree	Strongly agree	Strongly agree	Strongly agree	Strongly agree
2020-01-14 11:56:24	Agree	Female	20-23	23	Sixth year	FHS - Buea	South West	No			No		No		Mercy Ships	Access to timely surgery	FALSE	TRUE	FALSE	TRUE	TRUE	TRUE	TRUE	TRUE	I don't know	I don't know	Strongly agree	Strongly agree	Strongly agree	Strongly agree	Strongly agree	Strongly agree	Strongly agree	Strongly agree	Strongly agree	Strongly agree
2020-01-30 03:30:39	Agree	Female	24-27	25	Seventh year	UdM - ISSS	West	No			No		No		Mercy Ships	Access to timely surgery, Perioperative mortality rate	FALSE	TRUE	TRUE	TRUE	FALSE	TRUE	I don't know	I don't know	TRUE	I don't know	Strongly agree	Strongly agree	Strongly agree	Strongly agree	Strongly agree	Strongly agree	Strongly agree	Neutral	Agree	Strongly disagree
2020-02-11 14:38:42	Agree	Male	24-27	25	Seventh year	FHS - Buea	South West	No			No		No			Access to timely surgery, Specialist surgical workforce, Perioperative mortality rate, Risk of impoverishing expenditure, Risk of catastrophic expenditure	FALSE	FALSE	FALSE	TRUE	TRUE	TRUE	I don't know	I don't know	FALSE	I don't know	Strongly agree	Strongly agree	Strongly agree	Strongly agree	Strongly agree	Strongly agree	Neutral	Strongly agree	Strongly agree	Neutral
2020-02-05 13:08:21	Agree	Female	24-27	26	Sixth year		Centre	No			No		Yes	Principal investigator	Mercy Ships, College of Surgeons of East, Central and Southern Africa (COSECSA), Safe surgery 2020	Perioperative mortality rate	FALSE	FALSE	FALSE	I don't know	TRUE	TRUE	I don't know	I don't know	FALSE	I don't know	Strongly agree	Strongly agree	Strongly agree	Strongly agree	Strongly agree	Strongly agree	Strongly agree	Strongly agree	Strongly agree	Strongly agree
2020-01-27 16:00:08	Agree	Female	24-27	25	Seventh year	FHS - Buea	Centre	No			No		No		Disease Control Priorities (DCP 3)	Perioperative mortality rate	FALSE	TRUE	TRUE	FALSE	TRUE	TRUE	I don't know	TRUE	TRUE	I don't know	Strongly agree	Strongly agree	Strongly agree	Strongly agree	Strongly agree	Strongly agree	Strongly agree	Agree	Strongly agree	Agree
2020-02-11 04:19:43	Agree	Male	24-27	27	Seventh year	FHS - Buea	Littoral	No			No		No		Mercy Ships	Perioperative mortality rate	FALSE	TRUE	FALSE	TRUE	TRUE	TRUE	I don't know	I don't know	I don't know	I don't know	Strongly agree	Strongly agree	Agree	Strongly agree	Strongly agree	Agree	Agree	Strongly disagree	Strongly agree	Strongly agree
2020-02-11 15:06:02	Agree	Male	24-27	25	Seventh year	FHS - Buea	South West	No			No		No		Mercy Ships	Perioperative mortality rate	FALSE	TRUE	TRUE	TRUE	TRUE	TRUE	I don't know	I don't know	TRUE	I don't know	Strongly agree	Strongly agree	Strongly agree	Strongly agree	Agree	Neutral	Agree	Neutral	Neutral	Neutral
2020-02-06 10:23:34	Agree	Female	20-23	23	Sixth year	FMSB	Littoral	No			No		Yes	Respondent	Lancet Commission on Global Surgery (LCoGS)	Risk of catastrophic expenditure	I don't know	FALSE	I don't know	FALSE	FALSE	FALSE	I don't know	I don't know	FALSE	I don't know	Strongly agree	Strongly agree	Strongly agree	Strongly agree	Strongly agree	Strongly agree	Strongly agree	Strongly agree	Strongly agree
2020-02-01 04:12:15	Agree	Male	28-31	28	Seventh year	FMSP	Littoral	No			No		No		Mercy Ships	Risk of impoverishing expenditure	TRUE	TRUE	FALSE	TRUE	TRUE	TRUE	TRUE	I don't know	TRUE	I don't know	Strongly agree	Strongly agree	Agree	Agree	Neutral	Agree	Neutral	Agree	Strongly agree	Disagree
2020-01-17 23:12:56	Agree	Male	28-31	28	Seventh year	FHS - Buea	South West	No			No		No		Mercy Ships	Risk of impoverishing expenditure	TRUE	TRUE	I don't know	TRUE	TRUE	TRUE	FALSE	I don't know	TRUE	I don't know	Strongly agree	Strongly agree	Strongly agree	Strongly agree	Agree	Agree	Agree	Agree	Agree	Agree
2020-01-31 04:34:07	Agree	Male	24-27		Seventh year	FHS - Buea	South West	No			No		Yes	Principal investigator	Mercy Ships	Specialist surgical workforce	I don't know	TRUE	I don't know	TRUE	FALSE	TRUE	I don't know	I don't know	FALSE	I don't know	Strongly agree	Strongly agree	Agree	Strongly agree	Agree	Strongly agree	Strongly agree	Agree	Strongly agree	Strongly agree
2020-02-05 14:06:33	Agree	Female	24-27	25	Seventh year	ISTM	Centre	Yes	WhatsApp, Television, An acquaintance, At the hospital, At School		No		No		Lancet Commission on Global Surgery (LCoGS), Mercy Ships, Safe surgery 2020	Specialist surgical workforce	FALSE	TRUE	FALSE	TRUE	TRUE	TRUE	I don't know	I don't know	TRUE	I don't know	Strongly agree	Strongly agree	Strongly agree	Strongly agree	Strongly agree	Strongly agree	Strongly agree	Strongly agree	Strongly agree	Strongly agree
2020-01-11 15:00:02	Agree	Male	24-27	24	Seventh year	FMSB	Centre	Yes	Twitter		Yes	In Cameroon	Yes	Collaborator	InciSioN, Global Surgery Student Alliance (GSSA), Mercy Ships, Lifebox	None	FALSE	TRUE	FALSE	TRUE	TRUE	TRUE	Undecided	Undecided	TRUE	Undecided	Strongly agree	Strongly agree	Strongly agree	Strongly agree	Strongly agree	Strongly agree	Strongly agree	Strongly agree	Strongly agree	Strongly agree
2020-01-12 16:24:22	Agree	Female	20-23	22	Seventh year	UdM - ISSS	Littoral	No			No		No		Mercy Ships	Perioperative mortality rate	Undecided	TRUE	FALSE	TRUE	TRUE	TRUE	Undecided	Undecided	FALSE	Undecided	Strongly agree	Strongly agree	Strongly agree	Agree	Strongly agree	Strongly agree	Strongly agree	Strongly agree	Strongly agree	Strongly agree
2020-01-27 15:04:26	Agree	Female	20-23	23	Seventh year	FHS - Buea	South West	Yes	Other		No		Yes	Collaborator	InciSioN, Mercy Ships	Access to timely surgery	FALSE	FALSE	FALSE	TRUE	TRUE	TRUE	TRUE	FALSE	TRUE	FALSE	Strongly agree	Agree	Agree	Agree	Agree	Agree	Agree	Agree	Agree	Agree
2020-01-17 10:03:37	Agree	Male	24-27	25	Sixth year	FHS - Buea	South West	Yes	WhatsApp		No		No		InciSioN	Access to timely surgery	TRUE	I don't know	I don't know	FALSE	FALSE	FALSE	FALSE	FALSE	FALSE	FALSE	Strongly agree	Strongly agree	Strongly agree	Strongly agree	Neutral	Neutral	Agree	Agree	Agree	Neutral
2020-01-17 17:04:23	Agree	Male	24-27	26	Seventh year	FHS - Buea	North West	No			No		Yes	Principal investigator	Mercy Ships	Perioperative mortality rate	FALSE	TRUE	TRUE	FALSE	TRUE	TRUE	I don't know	I don't know	I don't know	FALSE	Strongly agree	Strongly agree	Strongly agree	Strongly agree	Strongly agree	Strongly agree	Strongly agree	Strongly agree	Strongly agree	Strongly agree
2020-02-11 07:33:05	Agree	Male	24-27	25	Sixth year	FHS - Buea	South West	No			No		Yes		Mercy Ships	Perioperative mortality rate	I don't know	I don't know	FALSE	I don't know	FALSE	FALSE	I don't know	I don't know	I don't know	FALSE	Strongly agree	Strongly agree	Strongly agree	Strongly agree	Agree	Agree	Agree	Strongly agree	Strongly agree	Strongly agree
2020-02-11 10:02:45	Agree	Male	24-27	25	Sixth year	FHS - Buea	South West	Yes	At School		No		Yes	Collaborator	InciSioN	Access to timely surgery	FALSE	TRUE	FALSE	TRUE	TRUE	TRUE	I don't know	I don't know	FALSE	TRUE	Strongly agree	Strongly agree	Strongly agree	Strongly agree	Agree	Agree	Agree	Strongly agree	Strongly agree	Strongly agree
2020-02-11 15:19:59	Agree	Male	24-27	24	Seventh year	FHS - Bamenda	North West	No			No		Yes	Collaborator		Access to timely surgery	FALSE	TRUE	TRUE	TRUE	TRUE	TRUE	TRUE	FALSE	TRUE	TRUE	Strongly agree	Strongly agree	Agree	Agree	Agree	Strongly agree	Agree	Agree	Agree	Agree
2020-02-11 12:09:11	Agree	Male	24-27	25	Sixth year	FHS - Buea	South West	No			No		Yes	Collaborator	Mercy Ships	Access to timely surgery	TRUE	TRUE	FALSE	TRUE	TRUE	TRUE	TRUE	TRUE	FALSE	TRUE	Strongly agree		Strongly agree	Strongly agree	Strongly agree	Strongly agree	Strongly agree	Strongly agree	Strongly agree	Strongly agree
2020-02-11 04:30:02	Agree	Male	24-27	25	Seventh year	FHS - Buea	South West	No			No		Yes	Principal investigator	Mercy Ships	Access to timely surgery	FALSE	TRUE	TRUE	TRUE	TRUE	TRUE	FALSE	I don't know	I don't know	TRUE	Strongly agree	Strongly agree	Agree	Agree	Strongly agree	Strongly agree	Agree	Strongly agree	Strongly agree	Strongly agree
2020-01-29 18:22:52	Agree	Female	24-27	24	Sixth year	FHS - Buea	South West	Yes	At School		No		No		InciSioN	Access to timely surgery	FALSE	TRUE	FALSE	TRUE	TRUE	TRUE	FALSE	FALSE	FALSE	TRUE	Strongly agree	Strongly agree	Strongly agree	Strongly agree	Agree	Agree	Agree	Agree	Agree	Agree
2020-01-17 09:11:47	Agree	Female	24-27	24	Sixth year	FHS - Buea	South West	Yes	An acquaintance		No		No		InciSioN	Access to timely surgery	TRUE	TRUE	FALSE	TRUE	TRUE	TRUE	TRUE	FALSE	TRUE	TRUE	Strongly agree	Strongly agree	Strongly agree	Strongly agree	Agree	Strongly agree	Strongly agree	Strongly agree	Strongly agree	Strongly agree
2020-01-17 14:26:42	Agree	Male	20-23	23	Seventh year	FHS - Buea	South West	Yes	WhatsApp		No		No		InciSioN, Mercy Ships	Access to timely surgery	FALSE	TRUE	FALSE	TRUE	TRUE	TRUE	FALSE	TRUE	TRUE	TRUE	Strongly agree	Strongly agree	Strongly agree	Strongly agree	Agree	Neutral	Agree	Agree	Agree	Neutral
2020-01-27 15:29:41	Agree	Male	24-27	26	Seventh year	FHS - Buea	Centre	No			No		No		Mercy Ships	Access to timely surgery			TRUE	TRUE	TRUE	TRUE		TRUE		TRUE	Strongly agree	Strongly agree	Strongly agree	Strongly agree	Strongly agree	Strongly agree	Strongly agree	Strongly agree	Strongly agree	Strongly agree
2020-01-13 10:39:37	Agree	Male	28-31	34	Seventh year	FMSB	Centre	No			No		No			Access to timely surgery	TRUE	TRUE	TRUE	TRUE	TRUE	TRUE	TRUE	TRUE	TRUE	TRUE	Strongly agree	Strongly agree	Strongly agree	Strongly agree	Strongly agree	Strongly agree	Strongly agree		Strongly agree	Strongly agree
2020-02-10 02:11:13	Agree	Male	24-27	26	Sixth year	ISTM	Centre	No			No		No		Mercy Ships	Access to timely surgery	TRUE	TRUE		TRUE	TRUE	TRUE	TRUE		TRUE	TRUE	Strongly agree	Strongly agree	Strongly agree	Strongly agree	Strongly agree		Strongly agree	Strongly agree	Strongly agree	Strongly agree
2020-02-01 05:42:28	Agree	Male	24-27	24	Seventh year	FMSP	Littoral	No			No		No		Mercy Ships	Access to timely surgery	FALSE	TRUE	FALSE	FALSE	TRUE	FALSE	TRUE	FALSE	TRUE	TRUE	Strongly agree	Strongly agree	Strongly agree	Strongly agree	Strongly agree	Strongly agree	Strongly agree	Strongly agree	Strongly agree	Strongly agree
2020-01-12 11:03:03	Agree	Female	24-27		Sixth year	UdM - ISSS	Littoral	No			No		No			Access to timely surgery	FALSE	FALSE	FALSE	TRUE	TRUE	TRUE	TRUE	TRUE	TRUE	TRUE	Strongly agree	Strongly agree	Strongly agree	Strongly agree	Strongly agree	Strongly agree	Strongly agree		Strongly agree	Strongly agree
2020-01-31 04:41:10	Agree	Male	24-27	24	Seventh year	FHS - Buea	West	No			No		No		Mercy Ships	Access to timely surgery	FALSE	TRUE	FALSE	TRUE	TRUE	TRUE	I don't know	I don't know	TRUE	TRUE	Strongly agree	Strongly agree	Strongly agree	Strongly agree	Strongly agree	Strongly agree	Strongly agree	Strongly agree	Strongly agree	Strongly agree
2020-01-30 00:51:00	Agree	Female	24-27	26	Seventh year	FHS - Bamenda	South West	No			No		No		Mercy Ships, Operation Smile	Access to timely surgery	FALSE	TRUE	TRUE	TRUE	TRUE	TRUE	I don't know	I don't know	FALSE	TRUE	Strongly agree	Strongly agree	Agree	Strongly agree	Strongly agree	Strongly agree	Agree	Agree	Strongly agree	Strongly agree
2020-01-31 04:14:45	Agree	Female	24-27	25	Sixth year	FHS - Buea	South West	No			No		No			Access to timely surgery	TRUE	TRUE	TRUE	TRUE	FALSE	TRUE	I don't know	I don't know	FALSE	TRUE	Strongly agree	Strongly agree	Strongly agree	Strongly agree	Strongly agree	Strongly agree	Strongly agree	Strongly agree	Strongly agree	Strongly agree
2020-02-11 15:01:28	Agree	Male	24-27	25	Sixth year	FHS - Buea	South West	No			No		No		Mercy Ships	Access to timely surgery	FALSE	FALSE	TRUE	TRUE	TRUE	TRUE	I don't know	I don't know	FALSE	TRUE	Strongly agree	Strongly agree	Strongly agree	Strongly agree	Strongly agree	Strongly agree	Strongly agree	Strongly agree	Strongly agree	Strongly agree
2020-01-30 01:28:27	Agree	Female	20-23	23	Sixth year	FHS - Buea	South West	Yes	At School		No				InciSioN	Access to timely surgery	TRUE		FALSE	TRUE	TRUE	TRUE	TRUE	TRUE	TRUE	TRUE	Strongly agree	Strongly agree	Agree	Agree	Strongly agree	Agree	Strongly agree	Strongly agree	Agree	Agree
2020-01-29 12:39:32	Agree	Male	24-27	24	Seventh year	FHS - Buea	South West	Yes	Twitter		No		No		Lancet Commission on Global Surgery (LCoGS), Mercy Ships, Operation Smile, Indicateurs de chirurgie globale du Lancet/Lancet global surgery indicators	Access to timely surgery, Perioperative mortality rate	FALSE	TRUE	FALSE		TRUE	TRUE	TRUE	TRUE	TRUE	TRUE	Strongly agree	Agree	Agree	Agree	Agree	Agree	Agree	Neutral	Agree	Neutral
2020-01-21 14:41:43	Agree	Male	24-27	24	Seventh year	FHS - Bamenda	North West	No			No		No		Mercy Ships	Access to timely surgery, Risk of catastrophic expenditure	TRUE	TRUE	FALSE	TRUE	TRUE	TRUE	I don't know	I don't know	TRUE	TRUE	Strongly agree	Strongly agree	Strongly agree	Strongly agree	Agree	Strongly agree	Strongly agree	Strongly agree	Strongly agree	Strongly agree
2020-01-14 14:01:45	Agree	Female	24-27	25	Sixth year	FHS - Buea	South West	Yes	WhatsApp, An acquaintance		No		No		Lancet Commission on Global Surgery (LCoGS), InciSioN, Global Anaesthesia, Surgery and Obstetric Collaboration (GASOC)	Access to timely surgery, Specialist surgical workforce	TRUE	TRUE		TRUE		TRUE		TRUE	TRUE	TRUE	Strongly agree	Strongly agree	Strongly agree	Strongly agree	Strongly agree	Agree	Strongly agree	Strongly agree	Strongly agree	Strongly agree
2020-02-01 04:17:44	Agree	Male	24-27	24	Seventh year	FMSP	Littoral	No			No		No		Mercy Ships	Access to timely surgery, Specialist surgical workforce, Surgical volume	I don't know	FALSE	FALSE	FALSE	TRUE	TRUE	I don't know	I don't know	TRUE	TRUE	Strongly agree	Strongly agree	Strongly agree	Strongly agree	Strongly agree	Agree	Strongly agree	Strongly agree	Strongly agree	Strongly agree
2020-02-11 04:32:03	Agree	Female	24-27	24	Seventh year	FHS - Buea	Littoral	No			No		No		Mercy Ships, Gender Equity in Global Surgery, College of Surgeons of East, Central and Southern Africa (COSECSA)	Access to timely surgery, Surgical volume	TRUE	TRUE	FALSE	TRUE	TRUE	TRUE	TRUE	TRUE	TRUE	TRUE	Strongly agree	Strongly agree	Strongly agree	Strongly agree	Strongly agree	Strongly agree	Strongly agree	Strongly agree	Strongly agree	Strongly agree
2020-01-11 14:25:06	Agree	Female	20-23	23	Seventh year	UdM - ISSS	Centre	Yes	An acquaintance		No		No		InciSioN, Mercy Ships	None	TRUE	Undecided	FALSE	TRUE	FALSE	TRUE	Undecided	Undecided	Undecided	TRUE	Strongly agree	Strongly agree	Neutral	Strongly agree	Strongly agree	Disagree	Strongly agree	Neutral	Strongly agree	Strongly agree
2020-02-05 16:27:21	Agree	Female	24-27	27	Seventh year	ISTM	Centre	Yes	At the hospital		Yes	In Cameroon	Yes	Data collector	College of Surgeons of East, Central and Southern Africa (COSECSA), Indicateurs de chirurgie globale du Lancet/Lancet global surgery indicators	Perioperative mortality rate	TRUE	TRUE	FALSE	TRUE	TRUE	TRUE	FALSE		TRUE	TRUE	Strongly agree	Strongly agree	Strongly agree	Strongly agree	Strongly agree	Strongly agree	Strongly agree		Strongly agree	Strongly agree
2020-02-05 13:36:13	Agree	Male	24-27	25	Seventh year	ISTM	Centre	Yes	An acquaintance		No		Yes	Principal investigator	InciSioN, Mercy Ships, College of Surgeons of East, Central and Southern Africa (COSECSA), National Surgical, Obstetrics and Anesthesia Plan (NSOAP)	Perioperative mortality rate	FALSE	TRUE	FALSE	FALSE	TRUE	TRUE	TRUE	FALSE	TRUE	TRUE	Strongly agree	Strongly agree	Strongly agree	Strongly agree	Strongly agree	Strongly agree	Strongly agree	Strongly agree	Strongly agree	Strongly agree
2020-01-30 04:44:35	Agree	Male	28-31	28	Seventh year	FHS - Buea	South West	No			No		Yes	Respondent	InciSioN, Mercy Ships	Perioperative mortality rate	I don't know	TRUE	FALSE	TRUE	TRUE	TRUE	TRUE	I don't know	TRUE	TRUE	Strongly agree	Strongly agree	Strongly agree	Strongly agree	Strongly agree	Strongly agree	Strongly agree	Agree	Strongly agree	Strongly agree
2020-01-18 15:37:21	Agree	Male	24-27	24	Sixth year	FHS - Buea	South West	No			No		Yes	Respondent	InciSioN, Mercy Ships	Perioperative mortality rate	FALSE	TRUE	FALSE	TRUE	I don't know	TRUE	I don't know	I don't know	FALSE	TRUE	Strongly agree	Strongly agree	Strongly agree	Strongly agree	Strongly agree	Agree	Agree	Strongly agree	Strongly agree	Agree
2020-01-12 12:13:52	Agree	Female	24-27	25	Seventh year	UdM - ISSS	Centre	Yes	At the hospital		No		No			Perioperative mortality rate	TRUE	TRUE	FALSE	TRUE	TRUE	TRUE	TRUE	FALSE	TRUE	TRUE	Strongly agree	Strongly agree	Strongly agree	Strongly agree	Strongly agree	Strongly agree	Strongly agree	Strongly agree	Strongly agree	Strongly agree
2020-01-12 11:06:01	Agree	Male	24-27	24	Seventh year	UdM - ISSS	Centre	No			No		No		Mercy Ships	Perioperative mortality rate	FALSE	TRUE	FALSE	FALSE	TRUE	TRUE	TRUE	TRUE	TRUE	TRUE	Strongly agree	Strongly agree	Strongly agree	Strongly agree	Strongly agree		Strongly agree	Strongly agree	Strongly agree
2020-02-05 14:40:50	Agree	Female	20-23	21	Sixth year	ISTM	Centre	No			No		No		Lancet Commission on Global Surgery (LCoGS), Mercy Ships	Perioperative mortality rate		TRUE			TRUE	TRUE				TRUE	Strongly agree	Strongly agree	Strongly agree	Strongly agree	Strongly agree			Strongly agree	Strongly agree	Strongly agree
2020-01-12 16:37:03	Agree	Male	20-23	23	Sixth year	UdM - ISSS	Centre	No			No		No		Mercy Ships	Perioperative mortality rate	FALSE	TRUE	FALSE	TRUE	TRUE	TRUE	TRUE	TRUE	TRUE	TRUE	Strongly agree	Strongly agree	Strongly agree	Strongly agree	Strongly agree	Strongly agree	Strongly agree	Strongly agree	Strongly agree	Strongly agree
2020-02-01 04:21:39	Agree	Female	24-27	24	Seventh year	FMSP	Littoral	No			No		No		Mercy Ships	Perioperative mortality rate	FALSE	TRUE	FALSE	FALSE	TRUE	FALSE	I don't know	I don't know	TRUE	TRUE	Strongly agree	Strongly agree	Strongly agree	Strongly agree	Strongly agree	Strongly agree	Strongly agree	Strongly agree	Strongly agree	Strongly agree
2020-01-30 15:01:48	Agree	Male	20-23	22	Seventh year	FHS - Buea	South West	No			No		No		Mercy Ships	Perioperative mortality rate	FALSE	TRUE	FALSE	TRUE	TRUE	TRUE	TRUE	TRUE	FALSE	TRUE	Strongly agree	Strongly agree	Agree	Agree	Neutral	Agree	Agree	Strongly agree	Strongly agree	Strongly agree
2020-01-18 01:47:01	Agree	Male	24-27	25	Seventh year	FMSP	Littoral	No			No		Yes		InciSioN, Mercy Ships, College of Surgeons of East, Central and Southern Africa (COSECSA), National Surgical, Obstetrics and Anesthesia Plan (NSOAP)	Perioperative mortality rate	FALSE	TRUE	FALSE	TRUE	TRUE	TRUE	TRUE	FALSE	TRUE	TRUE	Strongly agree	Strongly agree	Strongly agree	Strongly agree	Strongly agree	Agree	Strongly agree	Neutral	Strongly agree	Strongly agree
2020-01-28 03:35:46		Female	24-27	26	Seventh year	FMSP	Littoral	No			No		Yes	Respondent	Mercy Ships	Risk of catastrophic expenditure	FALSE	FALSE	FALSE	TRUE	TRUE	TRUE	I don't know	I don't know	TRUE	TRUE	Strongly agree	Strongly agree	Strongly agree	Strongly agree	Strongly agree	Strongly agree	Strongly agree	Strongly agree	Strongly agree	Disagree
2020-02-11 13:48:38	Agree	Male	24-27	27	Seventh year	FHS - Bamenda	North West	No			No		No		Mercy Ships	Risk of catastrophic expenditure	FALSE	TRUE	FALSE	TRUE	TRUE	TRUE	TRUE	TRUE	TRUE	TRUE	Strongly agree	Strongly agree	Strongly agree	Strongly agree	Strongly agree	Strongly agree	Strongly agree	Strongly agree	Strongly agree	Strongly agree
2020-02-12 01:34:03	Agree	Male	24-27	24	Sixth year	FHS - Bamenda	Centre	No			No		No			Risk of impoverishing expenditure	FALSE	FALSE	FALSE	TRUE	TRUE	TRUE	FALSE	TRUE	FALSE	TRUE	Strongly agree	Strongly agree	Strongly agree	Strongly agree			Strongly agree	Strongly agree	Strongly agree	Strongly agree
2020-01-17 08:22:45	Agree	Male	24-27	26	Sixth year	FHS - Buea	Littoral	No			No		No		InciSioN	Risk of impoverishing expenditure	FALSE	FALSE	FALSE	TRUE	TRUE	TRUE	FALSE	FALSE	TRUE	TRUE	Strongly agree	Strongly agree	Strongly agree	Strongly agree	Strongly agree	Strongly agree	Strongly agree	Strongly agree	Strongly agree	Strongly agree
2020-01-31 11:27:00	Agree	Male	28-31	28	Seventh year	ISTM	Centre	No			No		No		Mercy Ships	Specialist surgical workforce	FALSE	TRUE	TRUE	TRUE	TRUE	TRUE	FALSE	FALSE	TRUE	TRUE	Strongly agree	Strongly agree	Strongly agree	Strongly agree	Strongly agree	Strongly agree	Strongly agree	Strongly agree	Strongly agree	Strongly agree
2020-01-15 13:22:26	Agree	Female	20-23	23	Sixth year	FHS - Buea	Centre	No			No		No			Specialist surgical workforce	TRUE	FALSE	I don't know	I don't know	TRUE	TRUE	TRUE	I don't know	FALSE	TRUE	Strongly agree	Strongly agree	Strongly agree	Strongly agree	Strongly agree	Strongly agree	Strongly agree	Strongly agree	Strongly agree	Strongly agree
2020-01-18 13:43:01	Agree	Male	20-23	23	Sixth year	FHS - Buea	South West	No			No		No		Mercy Ships	Specialist surgical workforce	FALSE	TRUE	FALSE	TRUE	TRUE	TRUE	I don't know	TRUE	I don't know	TRUE	Strongly agree	Strongly agree	Strongly agree	Strongly agree	Strongly agree	Agree	Agree	Agree	Agree	Agree
2020-02-01 04:21:06	Agree	Male	24-27		Seventh year	FMSP	Littoral	Yes	At the hospital		Yes	In Cameroon	Yes	Collaborator, Data collector	Mercy Ships	Specialist surgical workforce, Surgical volume	FALSE	TRUE	FALSE	TRUE	TRUE	TRUE	TRUE	TRUE	TRUE	TRUE	Strongly agree	Strongly agree	Strongly agree	Strongly agree	Strongly agree	Strongly agree	Strongly agree		Strongly agree
2020-02-11 01:45:22	Agree	Male	24-27	25	Seventh year	FHS - Buea	Littoral	No			No		No		Mercy Ships	Surgical volume	FALSE	TRUE	FALSE	TRUE	FALSE	TRUE	TRUE	FALSE	TRUE	TRUE	Strongly agree	Strongly agree	Strongly agree	Strongly agree	Strongly agree	Strongly agree	Strongly agree	Strongly agree	Strongly agree	Strongly agree
2020-01-18 17:48:20	Agree	Female	24-27	25	Seventh year	FMSP	Littoral	No			No		Yes	Principal investigator	Mercy Ships	Surgical volume, Perioperative mortality rate	FALSE	TRUE	TRUE	TRUE	TRUE	TRUE	I don't know	I don't know	TRUE	TRUE	Strongly agree	Strongly agree		Strongly agree		Strongly agree	Strongly agree	Strongly agree	Strongly agree	Strongly agree
2020-01-11 15:17:37	Agree	Male	24-27	25	Sixth year	UdM - ISSS	Centre	Yes	An acquaintance		No		No				TRUE	TRUE	FALSE	TRUE	TRUE	TRUE	TRUE	TRUE	TRUE	TRUE	Strongly agree	Strongly agree	Strongly agree	Strongly agree	Strongly agree	Strongly agree	Strongly agree	Agree	Strongly agree	Strongly agree
2020-01-17 10:46:01	Agree	Male	24-27	25	Seventh year	FHS - Bamenda	Centre	Yes	Television		No		No		Mercy Ships	Access to timely surgery	FALSE	TRUE	TRUE	TRUE	TRUE	TRUE	FALSE		FALSE		Strongly agree	Strongly agree	Strongly agree	Strongly agree	Strongly agree	Strongly agree	Strongly agree		Strongly agree	Strongly agree
2020-01-15 15:45:14	Agree	Male	20-23	22	Sixth year	FHS - Buea	Sud/South	Yes	An acquaintance, At School		No		No		Mercy Ships	Access to timely surgery	TRUE	TRUE		TRUE	TRUE	TRUE			TRUE		Strongly agree	Strongly agree	Strongly agree	Strongly agree	Strongly agree		Strongly agree	Strongly agree	Strongly agree	Strongly agree
2020-02-01 14:18:25	Agree	Male	28-31	29	Seventh year	FMSP	Littoral	No			No		No		Lancet Commission on Global Surgery (LCoGS)	Access to timely surgery		TRUE	TRUE			TRUE					Strongly agree	Strongly agree			Strongly agree	Strongly agree		Strongly agree	Strongly agree	Strongly agree
2020-01-27 15:23:58	Agree	Male	24-27	24	Seventh year	FHS - Buea	Centre	No			No		Yes	Principal investigator, Collaborator, Respondent	G4 Alliance	Surgical volume	FALSE	FALSE	FALSE	FALSE	I don't know	TRUE	I don't know	I don't know	FALSE	TRUE		Strongly agree	Strongly agree	Strongly agree	Strongly agree	Strongly agree	Strongly agree	Strongly agree	Strongly agree	Strongly agree
2020-02-11 02:10:09	Agree	Female	20-23	22	Sixth year	FHS - Bamenda	North West	No			No		Yes	Observer		Access to timely surgery												Agree	Strongly agree	Strongly agree	Agree	Agree		Strongly agree	Strongly agree	Agree
